# Supplementary material for: A second polymorph of chlorido(hydroxy­diphenyl­phosphane)gold(I)
Source: Acta Crystallogr Sect E Struct Rep Online. 2011 Sep 14;67(Pt 10):m1328–9. doi: 10.1107/S1600536811035732 (PMC3201275; doi:10.1107/S1600536811035732)
Supplement: Supplementary file 1 [file e-67-m1328-sup1.cif]

##############################################################################
#                                                                            #
# This CIF contains the data in a paper accepted for publication in          #
# Acta Crystallographica Section E. It conforms to the requirements of       #
# Notes for Authors for Acta Crystallographica Section E, and has been       #
# peer reviewed under the auspices of the IUCr Commission on Journals.       #
#                                                                            #
# Full details of the Crystallographic Information File format               #
# are given in the paper "The Crystallographic Information File (CIF):       #
# a New Standard Archive File for Crystallography" by S. R. Hall, F. H.      #
# Allen and I. D. Brown [Acta Cryst. (1991), A47, 655-685].                  #
#                                                                            #
# The current version of the core CIF dictionary is obtainable from          #
# ftp://ftp.iucr.org/pub/cif_core.dic.                                       #
#                                                                            #
# Software is freely available for graphical display of the structure(s)     #
# in this CIF. For information consult the CIF software page                 #
# http://www.iucr.org/resources/cif/software.                                #
#                                                                            #
# This file may be used for bona fide research purposes within the           #
# scientific community so long as proper attribution is given to the journal # 
# article from which it was obtained.                                        #
#                                                                            #
##############################################################################
data_I
_audit_creation_method     SHELXL-97
_chemical_name_systematic
;
(Hydroxydiphenylphosphane)chloridogold(I)
;
_chemical_name_common     ?
_chemical_formula_moiety     'C12 H11 Au Cl O P'
_chemical_formula_sum     'C12 H11 Au Cl O P'
_chemical_formula_iupac     '[Au Cl (C12 H11 O P)]'
_chemical_formula_weight     434.59
_chemical_melting_point     ?
_symmetry_cell_setting     monoclinic
_symmetry_space_group_name_H-M     'C 2/c'
_symmetry_space_group_name_Hall     '-C 2yc '
loop_
    _symmetry_equiv_pos_as_xyz
    'x, y, z'
    '-x, y, -z+1/2'
    'x+1/2, y+1/2, z'
    '-x+1/2, y+1/2, -z+1/2'
    '-x, -y, -z'
    'x, -y, z-1/2'
    '-x+1/2, -y+1/2, -z'
    'x+1/2, -y+1/2, z-1/2'
_cell_length_a     29.2734(18)
_cell_length_b     10.2321(6)
_cell_length_c     17.5643(11)
_cell_angle_alpha     90.00
_cell_angle_beta     106.4830(10)
_cell_angle_gamma     90.00
_cell_volume     5044.8(5)
_cell_formula_units_Z     16
_cell_measurement_reflns_used     9950
_cell_measurement_theta_min     2.34
_cell_measurement_theta_max     25.38
_cell_measurement_temperature     173(2)
_exptl_crystal_description     chunk
_exptl_crystal_colour     colourless
_exptl_crystal_size_max     0.32
_exptl_crystal_size_mid     0.13
_exptl_crystal_size_min     0.06
_exptl_crystal_density_diffrn     2.289
_exptl_crystal_density_meas     ?
_exptl_crystal_density_method     'not measured'
_exptl_crystal_F_000     3232
_exptl_absorpt_coefficient_mu     11.978
_exptl_absorpt_correction_type     multi-scan
_exptl_absorpt_process_details     '(SADABS; Bruker, 2008)'
_exptl_absorpt_correction_T_min     0.3707
_exptl_absorpt_correction_T_max     0.7452
_exptl_special_details
;
Data was collected using a BRUKER CCD (charge coupled device) based
diffractometer equipped with an Oxford low-temperature apparatus operating at
173 K. A suitable crystal was chosen and mounted on a glass fiber or nylon
loop using Paratone oil for Mo radiation and Mineral oil for Copper radiation.
Data were measured using omega and phi scans of 0.5\% per frame for 30 s. The
total number of images were based on results from the program COSMO where
redundancy was expected to be 4 and completeness to 0.83\%A to 100%. Cell
parameters were retrieved using <i>APEX</i> II software and refined using
<i>SAINT</i> on all observed reflections.Data reduction was performed using
the <i>SAINT</i> software which corrects for Lp. Scaling and absorption
corrections were applied using <i>SADABS6</i> multi-scan technique, supplied
by George Sheldrick. The structures are solved by the direct method using the
<i>SHELXS97</i> program and refined by least squares method on F2,
<i>SHELXL97</i>, incorporated in <i>SHELXTL</i>-PC V 6.14.
The crystal used for the
diffraction study showed no decomposition during data collection.
;
_diffrn_ambient_temperature     173(2)
_diffrn_radiation_type     MoK\a
_diffrn_radiation_wavelength     0.71073
_diffrn_radiation_monochromator     graphite
_diffrn_measurement_device_type     'Bruker APEXII CCD'
_diffrn_measurement_method     '\w,and/f 0.5 deg'
_diffrn_detector_area_resol_mean     836.6
_diffrn_reflns_number     18295
_diffrn_reflns_av_R_equivalents     0.0361
_diffrn_reflns_av_sigmaI/netI     0.0312
_diffrn_reflns_theta_min     2.12
_diffrn_reflns_theta_max     25.39
_diffrn_reflns_theta_full     25.39
_diffrn_measured_fraction_theta_max     0.999
_diffrn_measured_fraction_theta_full     0.999
_diffrn_reflns_limit_h_min     -35
_diffrn_reflns_limit_h_max     35
_diffrn_reflns_limit_k_min     -12
_diffrn_reflns_limit_k_max     12
_diffrn_reflns_limit_l_min     -21
_diffrn_reflns_limit_l_max     21
_refine_special_details
;
Refinement of <i>F</i>^2^ against ALL reflections. The weighted <i>R</i>-factor
<i>wR</i> and goodness of fit <i>S</i> are based on <i>F</i>^2^, conventional
<i>R</i>-factors <i>R</i> are based on <i>F</i>, with <i>F</i> set to zero for
negative <i>F</i>^2^. The threshold expression of <i>F</i>^2^ >
\s(<i>F</i>^2^) is used only for calculating <i>R</i>-factors(gt) <i>etc</i>.
and is not relevant to the choice of reflections for refinement.
<i>R</i>-factors based on <i>F</i>^2^ are statistically about twice as large
as those based on <i>F</i>, and <i>R</i>- factors based on ALL data will be
even larger.
;
_reflns_number_total     4651
_reflns_number_gt     4183
_reflns_threshold_expression     >2sigma(I)
_refine_ls_structure_factor_coef     Fsqd
_refine_ls_matrix_type     full
_refine_ls_R_factor_all     0.0233
_refine_ls_R_factor_gt     0.0194
_refine_ls_wR_factor_gt     0.0463
_refine_ls_wR_factor_ref     0.0479
_refine_ls_goodness_of_fit_ref     1.032
_refine_ls_restrained_S_all     1.032
_refine_ls_number_reflns     4651
_refine_ls_number_parameters     291
_refine_ls_number_restraints     0
_refine_ls_hydrogen_treatment     constr
_refine_ls_weighting_scheme     calc
_refine_ls_weighting_details
         'calc w=1/[\s^2^(Fo^2^)+(0.0223P)^2^+0.0000P] where P=(Fo^2^+2Fc^2^)/3'
_atom_sites_solution_hydrogens     geom
_atom_sites_solution_primary     direct
_atom_sites_solution_secondary     difmap
_refine_ls_shift/su_max     0.004
_refine_ls_shift/su_mean     0.000
_refine_diff_density_max     0.741
_refine_diff_density_min     -0.633
_refine_ls_extinction_method     none
_refine_ls_extinction_coef     ?
loop_
    _atom_type_symbol
    _atom_type_description
    _atom_type_scat_dispersion_real
    _atom_type_scat_dispersion_imag
    _atom_type_scat_source
    C C 0.0033 0.0016 'International Tables Vol C Tables 4.2.6.8 and 6.1.1.4'
    H H 0.0000 0.0000 'International Tables Vol C Tables 4.2.6.8 and 6.1.1.4'
    O O 0.0106 0.0060 'International Tables Vol C Tables 4.2.6.8 and 6.1.1.4'
    P P 0.1023 0.0942 'International Tables Vol C Tables 4.2.6.8 and 6.1.1.4'
    Cl Cl 0.1484 0.1585 'International Tables Vol C Tables 4.2.6.8 and 6.1.1.4'
    Au Au -2.0133 8.8022 'International Tables Vol C Tables 4.2.6.8 and 6.1.1.4'
_computing_data_collection     'APEX2 (Bruker, 2008)'
_computing_cell_refinement     'SAINT (Bruker, 2008)'
_computing_data_reduction     'SAINT (Bruker, 2008)'
_computing_structure_solution     'SHELXS97 (Sheldrick, 2008)'
_computing_structure_refinement     'SHELXL97 (Sheldrick, 2008)'
_computing_molecular_graphics     'SHELXTL (Sheldrick, 2008)'
_computing_publication_material     'SHELXTL (Sheldrick, 2008)'
loop_
    _atom_site_type_symbol
    _atom_site_label
    _atom_site_fract_x
    _atom_site_fract_y
    _atom_site_fract_z
    _atom_site_U_iso_or_equiv
    _atom_site_adp_type
    _atom_site_calc_flag
    _atom_site_refinement_flags
    _atom_site_occupancy
    _atom_site_symmetry_multiplicity
    _atom_site_disorder_assembly
    _atom_site_disorder_group
    Au Au1 0.960725(5) 0.437105(13) 0.289805(8) 0.02121(5) Uani d . 1 1 . .
    Au Au2 0.887378(5) 0.384820(13) 0.378563(9) 0.02700(6) Uani d . 1 1 . .
    Cl Cl1 1.00671(3) 0.26698(9) 0.36128(6) 0.0284(2) Uani d . 1 1 . .
    Cl Cl2 0.89312(4) 0.59742(9) 0.42511(6) 0.0368(3) Uani d . 1 1 . .
    P P1 0.91703(4) 0.60110(9) 0.22307(6) 0.0228(2) Uani d . 1 1 . .
    P P2 0.87692(4) 0.17285(9) 0.35069(7) 0.0268(2) Uani d . 1 1 . .
    O O1 0.90588(11) 0.7154(2) 0.27649(16) 0.0342(7) Uani d . 1 1 . .
    H H1 0.9059 0.6853 0.3210 0.051 Uiso calc R 1 1 . .
    O O2 0.91734(10) 0.0976(3) 0.3237(2) 0.0411(8) Uani d . 1 1 . .
    H H2 0.9435 0.1363 0.3419 0.062 Uiso calc R 1 1 . .
    C C1 0.85968(13) 0.5459(4) 0.1619(2) 0.0241(8) Uani d . 1 1 . .
    C C2 0.81825(15) 0.6080(4) 0.1658(3) 0.0372(11) Uani d . 1 1 . .
    H H2B 0.8198 0.6785 0.2016 0.045 Uiso calc R 1 1 . .
    C C3 0.77481(17) 0.5670(5) 0.1175(3) 0.0508(13) Uani d . 1 1 . .
    H H3 0.7465 0.6095 0.1201 0.061 Uiso calc R 1 1 . .
    C C4 0.77226(16) 0.4651(5) 0.0657(3) 0.0471(12) Uani d . 1 1 . .
    H H4 0.7423 0.4389 0.0316 0.056 Uiso calc R 1 1 . .
    C C5 0.81274(17) 0.4011(5) 0.0630(3) 0.0437(11) Uani d . 1 1 . .
    H H5 0.8107 0.3294 0.0278 0.052 Uiso calc R 1 1 . .
    C C6 0.85684(15) 0.4403(4) 0.1113(3) 0.0347(10) Uani d . 1 1 . .
    H H6 0.8849 0.3951 0.1096 0.042 Uiso calc R 1 1 . .
    C C7 0.94390(13) 0.6894(3) 0.1576(2) 0.0244(8) Uani d . 1 1 . .
    C C8 0.95612(14) 0.6238(4) 0.0969(2) 0.0286(9) Uani d . 1 1 . .
    H H8 0.9491 0.5334 0.0889 0.034 Uiso calc R 1 1 . .
    C C9 0.97805(15) 0.6877(4) 0.0485(3) 0.0378(10) Uani d . 1 1 . .
    H H9 0.9862 0.6416 0.0073 0.045 Uiso calc R 1 1 . .
    C C10 0.98827(15) 0.8194(5) 0.0597(3) 0.0428(12) Uani d . 1 1 . .
    H H10 1.0038 0.8638 0.0265 0.051 Uiso calc R 1 1 . .
    C C11 0.97600(16) 0.8859(4) 0.1187(3) 0.0434(12) Uani d . 1 1 . .
    H H11 0.9827 0.9767 0.1256 0.052 Uiso calc R 1 1 . .
    C C12 0.95387(14) 0.8222(4) 0.1687(3) 0.0330(10) Uani d . 1 1 . .
    H H12 0.9457 0.8687 0.2097 0.040 Uiso calc R 1 1 . .
    C C13 0.87130(14) 0.0853(4) 0.4367(2) 0.0269(9) Uani d . 1 1 . .
    C C14 0.88671(15) -0.0425(4) 0.4518(3) 0.0345(10) Uani d . 1 1 . .
    H H14 0.9010 -0.0863 0.4167 0.041 Uiso calc R 1 1 . .
    C C15 0.88123(17) -0.1070(4) 0.5187(3) 0.0425(12) Uani d . 1 1 . .
    H H15 0.8916 -0.1950 0.5287 0.051 Uiso calc R 1 1 . .
    C C16 0.86084(17) -0.0442(4) 0.5704(3) 0.0405(11) Uani d . 1 1 . .
    H H16 0.8574 -0.0881 0.6161 0.049 Uiso calc R 1 1 . .
    C C17 0.84557(16) 0.0823(4) 0.5551(3) 0.0368(10) Uani d . 1 1 . .
    H H17 0.8311 0.1253 0.5902 0.044 Uiso calc R 1 1 . .
    C C18 0.85078(14) 0.1480(4) 0.4900(2) 0.0298(9) Uani d . 1 1 . .
    H H18 0.8405 0.2361 0.4810 0.036 Uiso calc R 1 1 . .
    C C19 0.82412(14) 0.1317(4) 0.2729(2) 0.0273(9) Uani d . 1 1 . .
    C C20 0.81456(16) 0.0011(4) 0.2501(3) 0.0361(10) Uani d . 1 1 . .
    H H20 0.8365 -0.0655 0.2744 0.043 Uiso calc R 1 1 . .
    C C21 0.77345(16) -0.0307(4) 0.1926(3) 0.0407(11) Uani d . 1 1 . .
    H H21 0.7673 -0.1193 0.1769 0.049 Uiso calc R 1 1 . .
    C C22 0.74071(16) 0.0648(4) 0.1570(3) 0.0393(11) Uani d . 1 1 . .
    H H22 0.7120 0.0419 0.1180 0.047 Uiso calc R 1 1 . .
    C C23 0.75038(16) 0.1929(4) 0.1789(3) 0.0430(11) Uani d . 1 1 . .
    H H23 0.7283 0.2592 0.1549 0.052 Uiso calc R 1 1 . .
    C C24 0.79207(16) 0.2261(4) 0.2357(3) 0.0376(10) Uani d . 1 1 . .
    H H24 0.7987 0.3154 0.2493 0.045 Uiso calc R 1 1 . .
loop_
    _atom_site_aniso_label
    _atom_site_aniso_U_11
    _atom_site_aniso_U_22
    _atom_site_aniso_U_33
    _atom_site_aniso_U_12
    _atom_site_aniso_U_13
    _atom_site_aniso_U_23
    Au1 0.01960(9) 0.02248(8) 0.02120(9) 0.00212(5) 0.00521(7) 0.00271(5)
    Au2 0.02700(10) 0.02272(9) 0.03339(10) -0.00234(6) 0.01200(7) -0.00352(6)
    Cl1 0.0240(5) 0.0277(5) 0.0322(5) 0.0054(4) 0.0060(4) 0.0078(4)
    Cl2 0.0522(7) 0.0266(5) 0.0372(6) -0.0047(5) 0.0217(5) -0.0079(4)
    P1 0.0238(6) 0.0214(5) 0.0219(5) 0.0035(4) 0.0042(4) 0.0016(4)
    P2 0.0232(6) 0.0237(5) 0.0351(6) -0.0008(4) 0.0106(5) -0.0041(4)
    O1 0.0470(19) 0.0264(14) 0.0300(17) 0.0066(13) 0.0120(15) 0.0004(12)
    O2 0.0306(18) 0.0311(15) 0.067(2) -0.0012(13) 0.0237(17) -0.0126(15)
    C1 0.021(2) 0.029(2) 0.021(2) 0.0005(16) 0.0051(17) 0.0061(16)
    C2 0.023(2) 0.038(2) 0.050(3) 0.0052(18) 0.011(2) -0.002(2)
    C3 0.023(3) 0.057(3) 0.072(4) 0.009(2) 0.014(3) 0.000(3)
    C4 0.023(3) 0.061(3) 0.049(3) -0.004(2) -0.004(2) 0.009(2)
    C5 0.035(3) 0.053(3) 0.037(3) -0.004(2) 0.000(2) -0.005(2)
    C6 0.023(2) 0.042(2) 0.039(3) 0.0021(18) 0.008(2) -0.0097(19)
    C7 0.017(2) 0.0268(19) 0.024(2) 0.0019(15) -0.0030(16) 0.0059(16)
    C8 0.026(2) 0.031(2) 0.028(2) 0.0032(17) 0.0051(18) 0.0061(17)
    C9 0.033(3) 0.052(3) 0.026(2) 0.001(2) 0.0030(19) 0.013(2)
    C10 0.025(3) 0.057(3) 0.043(3) -0.007(2) 0.004(2) 0.021(2)
    C11 0.033(3) 0.035(2) 0.052(3) -0.013(2) -0.005(2) 0.009(2)
    C12 0.027(2) 0.028(2) 0.038(3) -0.0015(17) -0.0002(19) 0.0044(18)
    C13 0.021(2) 0.0249(19) 0.030(2) -0.0050(16) 0.0000(17) -0.0040(17)
    C14 0.032(3) 0.031(2) 0.036(3) 0.0003(18) 0.003(2) -0.0067(18)
    C15 0.053(3) 0.025(2) 0.040(3) -0.002(2) -0.002(2) 0.0035(19)
    C16 0.052(3) 0.035(2) 0.029(3) -0.010(2) 0.003(2) 0.0008(19)
    C17 0.044(3) 0.035(2) 0.032(3) -0.006(2) 0.012(2) -0.0046(19)
    C18 0.029(2) 0.0255(19) 0.033(2) -0.0002(17) 0.0047(19) -0.0011(17)
    C19 0.031(2) 0.028(2) 0.028(2) -0.0024(17) 0.0159(19) -0.0002(16)
    C20 0.036(3) 0.028(2) 0.041(3) -0.0002(19) 0.007(2) -0.0019(19)
    C21 0.043(3) 0.039(2) 0.040(3) -0.009(2) 0.012(2) -0.010(2)
    C22 0.029(3) 0.059(3) 0.029(2) -0.012(2) 0.006(2) -0.002(2)
    C23 0.035(3) 0.048(3) 0.041(3) 0.007(2) 0.003(2) 0.007(2)
    C24 0.040(3) 0.031(2) 0.042(3) 0.0003(19) 0.011(2) 0.0010(19)
_geom_special_details
;
All e.s.d.'s (except the e.s.d. in the dihedral angle between two l.s. planes)
are estimated using the full covariance matrix. The cell e.s.d.'s are taken
into account individually in the estimation of e.s.d.'s in distances, angles
and torsion angles; correlations between e.s.d.'s in cell parameters are only
used when they are defined by crystal symmetry. An approximate (isotropic)
treatment of cell e.s.d.'s is used for estimating e.s.d.'s involving l.s.
planes.
;
loop_
    _geom_bond_atom_site_label_1
    _geom_bond_atom_site_label_2
    _geom_bond_site_symmetry_2
    _geom_bond_distance
    _geom_bond_publ_flag
    Au1 P1 . 2.2304(10) ?
    Au1 Cl1 . 2.3366(9) ?
    Au1 Au1 2_755 3.0112(3) ?
    Au1 Au2 . 3.0375(2) ?
    Au2 P2 . 2.2254(10) ?
    Au2 Cl2 . 2.3131(10) ?
    P1 O1 . 1.591(3) ?
    P1 C1 . 1.808(4) ?
    P1 C7 . 1.808(4) ?
    P2 O2 . 1.592(3) ?
    P2 C19 . 1.799(4) ?
    P2 C13 . 1.803(4) ?
    O1 H1 . 0.8400 ?
    O2 H2 . 0.8400 ?
    C1 C2 . 1.387(5) ?
    C1 C6 . 1.387(5) ?
    C2 C3 . 1.378(6) ?
    C2 H2B . 0.9500 ?
    C3 C4 . 1.372(7) ?
    C3 H3 . 0.9500 ?
    C4 C5 . 1.366(6) ?
    C4 H4 . 0.9500 ?
    C5 C6 . 1.387(6) ?
    C5 H5 . 0.9500 ?
    C6 H6 . 0.9500 ?
    C7 C8 . 1.389(5) ?
    C7 C12 . 1.392(5) ?
    C8 C9 . 1.368(5) ?
    C8 H8 . 0.9500 ?
    C9 C10 . 1.382(6) ?
    C9 H9 . 0.9500 ?
    C10 C11 . 1.370(7) ?
    C10 H10 . 0.9500 ?
    C11 C12 . 1.392(6) ?
    C11 H11 . 0.9500 ?
    C12 H12 . 0.9500 ?
    C13 C14 . 1.385(5) ?
    C13 C18 . 1.403(5) ?
    C14 C15 . 1.396(6) ?
    C14 H14 . 0.9500 ?
    C15 C16 . 1.379(6) ?
    C15 H15 . 0.9500 ?
    C16 C17 . 1.371(6) ?
    C16 H16 . 0.9500 ?
    C17 C18 . 1.371(6) ?
    C17 H17 . 0.9500 ?
    C18 H18 . 0.9500 ?
    C19 C24 . 1.375(6) ?
    C19 C20 . 1.401(5) ?
    C20 C21 . 1.373(6) ?
    C20 H20 . 0.9500 ?
    C21 C22 . 1.387(6) ?
    C21 H21 . 0.9500 ?
    C22 C23 . 1.373(6) ?
    C22 H22 . 0.9500 ?
    C23 C24 . 1.381(6) ?
    C23 H23 . 0.9500 ?
    C24 H24 . 0.9500 ?
loop_
    _geom_angle_atom_site_label_1
    _geom_angle_atom_site_label_2
    _geom_angle_atom_site_label_3
    _geom_angle_site_symmetry_1
    _geom_angle_site_symmetry_3
    _geom_angle
    _geom_angle_publ_flag
    P1 Au1 Cl1 . . 179.23(3) ?
    P1 Au1 Au1 . 2_755 98.95(3) ?
    Cl1 Au1 Au1 . 2_755 81.37(2) ?
    P1 Au1 Au2 . . 91.08(3) ?
    Cl1 Au1 Au2 . . 88.65(2) ?
    Au1 Au1 Au2 2_755 . 169.256(4) ?
    P2 Au2 Cl2 . . 170.39(4) ?
    P2 Au2 Au1 . . 97.58(3) ?
    Cl2 Au2 Au1 . . 91.41(3) ?
    O1 P1 C1 . . 105.59(17) ?
    O1 P1 C7 . . 101.93(16) ?
    C1 P1 C7 . . 106.06(17) ?
    O1 P1 Au1 . . 115.24(11) ?
    C1 P1 Au1 . . 112.00(12) ?
    C7 P1 Au1 . . 114.96(12) ?
    O2 P2 C19 . . 102.24(18) ?
    O2 P2 C13 . . 105.13(18) ?
    C19 P2 C13 . . 104.90(17) ?
    O2 P2 Au2 . . 117.99(11) ?
    C19 P2 Au2 . . 115.47(13) ?
    C13 P2 Au2 . . 109.84(13) ?
    P1 O1 H1 . . 109.5 ?
    P2 O2 H2 . . 109.5 ?
    C2 C1 C6 . . 119.6(4) ?
    C2 C1 P1 . . 120.4(3) ?
    C6 C1 P1 . . 120.1(3) ?
    C3 C2 C1 . . 119.8(4) ?
    C3 C2 H2B . . 120.1 ?
    C1 C2 H2B . . 120.1 ?
    C4 C3 C2 . . 120.4(4) ?
    C4 C3 H3 . . 119.8 ?
    C2 C3 H3 . . 119.8 ?
    C5 C4 C3 . . 120.2(4) ?
    C5 C4 H4 . . 119.9 ?
    C3 C4 H4 . . 119.9 ?
    C4 C5 C6 . . 120.4(4) ?
    C4 C5 H5 . . 119.8 ?
    C6 C5 H5 . . 119.8 ?
    C1 C6 C5 . . 119.6(4) ?
    C1 C6 H6 . . 120.2 ?
    C5 C6 H6 . . 120.2 ?
    C8 C7 C12 . . 119.3(4) ?
    C8 C7 P1 . . 120.0(3) ?
    C12 C7 P1 . . 120.7(3) ?
    C9 C8 C7 . . 121.0(4) ?
    C9 C8 H8 . . 119.5 ?
    C7 C8 H8 . . 119.5 ?
    C8 C9 C10 . . 119.9(4) ?
    C8 C9 H9 . . 120.1 ?
    C10 C9 H9 . . 120.1 ?
    C11 C10 C9 . . 119.9(4) ?
    C11 C10 H10 . . 120.0 ?
    C9 C10 H10 . . 120.0 ?
    C10 C11 C12 . . 120.9(4) ?
    C10 C11 H11 . . 119.5 ?
    C12 C11 H11 . . 119.5 ?
    C11 C12 C7 . . 119.1(4) ?
    C11 C12 H12 . . 120.5 ?
    C7 C12 H12 . . 120.5 ?
    C14 C13 C18 . . 118.8(4) ?
    C14 C13 P2 . . 121.9(3) ?
    C18 C13 P2 . . 119.4(3) ?
    C13 C14 C15 . . 119.9(4) ?
    C13 C14 H14 . . 120.0 ?
    C15 C14 H14 . . 120.0 ?
    C16 C15 C14 . . 120.5(4) ?
    C16 C15 H15 . . 119.7 ?
    C14 C15 H15 . . 119.7 ?
    C17 C16 C15 . . 119.3(4) ?
    C17 C16 H16 . . 120.4 ?
    C15 C16 H16 . . 120.4 ?
    C16 C17 C18 . . 121.3(4) ?
    C16 C17 H17 . . 119.4 ?
    C18 C17 H17 . . 119.4 ?
    C17 C18 C13 . . 120.2(4) ?
    C17 C18 H18 . . 119.9 ?
    C13 C18 H18 . . 119.9 ?
    C24 C19 C20 . . 118.7(4) ?
    C24 C19 P2 . . 121.3(3) ?
    C20 C19 P2 . . 120.0(3) ?
    C21 C20 C19 . . 119.9(4) ?
    C21 C20 H20 . . 120.1 ?
    C19 C20 H20 . . 120.1 ?
    C20 C21 C22 . . 121.0(4) ?
    C20 C21 H21 . . 119.5 ?
    C22 C21 H21 . . 119.5 ?
    C23 C22 C21 . . 119.0(4) ?
    C23 C22 H22 . . 120.5 ?
    C21 C22 H22 . . 120.5 ?
    C22 C23 C24 . . 120.5(4) ?
    C22 C23 H23 . . 119.8 ?
    C24 C23 H23 . . 119.8 ?
    C19 C24 C23 . . 120.9(4) ?
    C19 C24 H24 . . 119.5 ?
    C23 C24 H24 . . 119.5 ?
loop_
    _geom_torsion_atom_site_label_1
    _geom_torsion_atom_site_label_2
    _geom_torsion_atom_site_label_3
    _geom_torsion_atom_site_label_4
    _geom_torsion_site_symmetry_1
    _geom_torsion_site_symmetry_2
    _geom_torsion_site_symmetry_3
    _geom_torsion_site_symmetry_4
    _geom_torsion
    _geom_torsion_publ_flag
    P1 Au1 Au2 P2 . . . . 126.72(4) ?
    Cl1 Au1 Au2 P2 . . . . -54.00(4) ?
    Au1 Au1 Au2 P2 2_755 . . . -32.28(5) ?
    P1 Au1 Au2 Cl2 . . . . -56.69(4) ?
    Cl1 Au1 Au2 Cl2 . . . . 122.59(4) ?
    Au1 Au1 Au2 Cl2 2_755 . . . 144.31(5) ?
    Cl1 Au1 P1 O1 . . . . -11(3) ?
    Au1 Au1 P1 O1 2_755 . . . -125.53(13) ?
    Au2 Au1 P1 O1 . . . . 58.35(13) ?
    Cl1 Au1 P1 C1 . . . . -132(3) ?
    Au1 Au1 P1 C1 2_755 . . . 113.74(13) ?
    Au2 Au1 P1 C1 . . . . -62.38(14) ?
    Cl1 Au1 P1 C7 . . . . 107(3) ?
    Au1 Au1 P1 C7 2_755 . . . -7.40(14) ?
    Au2 Au1 P1 C7 . . . . 176.48(14) ?
    Cl2 Au2 P2 O2 . . . . -139.1(3) ?
    Au1 Au2 P2 O2 . . . . 20.00(16) ?
    Cl2 Au2 P2 C19 . . . . 99.6(3) ?
    Au1 Au2 P2 C19 . . . . -101.26(14) ?
    Cl2 Au2 P2 C13 . . . . -18.8(3) ?
    Au1 Au2 P2 C13 . . . . 140.40(14) ?
    O1 P1 C1 C2 . . . . 3.3(4) ?
    C7 P1 C1 C2 . . . . -104.4(3) ?
    Au1 P1 C1 C2 . . . . 129.4(3) ?
    O1 P1 C1 C6 . . . . -176.2(3) ?
    C7 P1 C1 C6 . . . . 76.1(4) ?
    Au1 P1 C1 C6 . . . . -50.0(3) ?
    C6 C1 C2 C3 . . . . -2.0(6) ?
    P1 C1 C2 C3 . . . . 178.5(4) ?
    C1 C2 C3 C4 . . . . 0.0(7) ?
    C2 C3 C4 C5 . . . . 1.7(8) ?
    C3 C4 C5 C6 . . . . -1.4(7) ?
    C2 C1 C6 C5 . . . . 2.4(6) ?
    P1 C1 C6 C5 . . . . -178.2(3) ?
    C4 C5 C6 C1 . . . . -0.7(7) ?
    O1 P1 C7 C8 . . . . -175.6(3) ?
    C1 P1 C7 C8 . . . . -65.4(3) ?
    Au1 P1 C7 C8 . . . . 59.0(3) ?
    O1 P1 C7 C12 . . . . 6.3(4) ?
    C1 P1 C7 C12 . . . . 116.5(3) ?
    Au1 P1 C7 C12 . . . . -119.1(3) ?
    C12 C7 C8 C9 . . . . 0.5(6) ?
    P1 C7 C8 C9 . . . . -177.6(3) ?
    C7 C8 C9 C10 . . . . -0.1(6) ?
    C8 C9 C10 C11 . . . . -0.6(7) ?
    C9 C10 C11 C12 . . . . 0.9(7) ?
    C10 C11 C12 C7 . . . . -0.5(6) ?
    C8 C7 C12 C11 . . . . -0.2(6) ?
    P1 C7 C12 C11 . . . . 177.9(3) ?
    O2 P2 C13 C14 . . . . -20.8(4) ?
    C19 P2 C13 C14 . . . . 86.6(4) ?
    Au2 P2 C13 C14 . . . . -148.7(3) ?
    O2 P2 C13 C18 . . . . 159.2(3) ?
    C19 P2 C13 C18 . . . . -93.4(3) ?
    Au2 P2 C13 C18 . . . . 31.3(3) ?
    C18 C13 C14 C15 . . . . 0.6(6) ?
    P2 C13 C14 C15 . . . . -179.4(3) ?
    C13 C14 C15 C16 . . . . -0.4(7) ?
    C14 C15 C16 C17 . . . . 0.6(7) ?
    C15 C16 C17 C18 . . . . -0.9(7) ?
    C16 C17 C18 C13 . . . . 1.1(6) ?
    C14 C13 C18 C17 . . . . -1.0(6) ?
    P2 C13 C18 C17 . . . . 179.0(3) ?
    O2 P2 C19 C24 . . . . -131.4(3) ?
    C13 P2 C19 C24 . . . . 119.0(3) ?
    Au2 P2 C19 C24 . . . . -2.0(4) ?
    O2 P2 C19 C20 . . . . 49.7(3) ?
    C13 P2 C19 C20 . . . . -59.8(4) ?
    Au2 P2 C19 C20 . . . . 179.2(3) ?
    C24 C19 C20 C21 . . . . -1.1(6) ?
    P2 C19 C20 C21 . . . . 177.8(3) ?
    C19 C20 C21 C22 . . . . -0.7(7) ?
    C20 C21 C22 C23 . . . . 1.3(7) ?
    C21 C22 C23 C24 . . . . -0.1(7) ?
    C20 C19 C24 C23 . . . . 2.3(6) ?
    P2 C19 C24 C23 . . . . -176.6(3) ?
    C22 C23 C24 C19 . . . . -1.7(7) ?
loop_
    _geom_hbond_atom_site_label_D
    _geom_hbond_atom_site_label_H
    _geom_hbond_atom_site_label_A
    _geom_hbond_site_symmetry_A
    _geom_hbond_distance_DH
    _geom_hbond_distance_HA
    _geom_hbond_distance_DA
    _geom_hbond_angle_DHA
    O1 H1 Cl2 . 0.84 2.16 2.994(3) 169.9
    O2 H2 Cl1 . 0.84 2.23 3.050(3) 165.5
data_global
_journal_date_recd_electronic     2011-07-29
_journal_date_accepted     2011-09-02
_journal_name_full     'Acta Crystallographica, Section E'
_journal_year     2011
_journal_volume     67
_journal_issue     10
_journal_page_first     m1328
_journal_page_last     m1329
_journal_paper_category     QM
_journal_coeditor_code     RU2011
_publ_contact_author_name     'Werner E. Van Zyl'
_publ_contact_author_address
;
School of Chemistry, University of KwaZulu-Natal, Westville Campus, Private
Bag X54001, Durban, 4000, South Africa
;
_publ_contact_author_email     'vanzylw@ukzn.ac.za'
_publ_contact_author_fax     '+27312603091'
_publ_contact_author_phone     '+27312603188'
_publ_section_title
;
A second polymorph of chlorido(hydroxydiphenylphosphane)gold(I)
;
_publ_section_title_footnote     .
loop_
    _publ_author_name
    _publ_author_footnote
    _publ_author_address
    'Sithole, Sicelo V.' .
;
School of Chemistry, University of KwaZulu-Natal, Westville Campus, Private
Bag X54001, Durban, 4000, South Africa
;
    'Staples, Richard J.' .
;
Department of Chemistry, Michigan State University, East Lansing, MI
48824-1322, USA
;
    'Van Zyl, Werner E.' .
;
School of Chemistry, University of KwaZulu-Natal, Westville Campus, Private
Bag X54001, Durban, 4000, South Africa
;
_publ_section_synopsis     .
