# Supplementary material for: A second polymorph of chlorido(hydroxy­diphenyl­phosphane)gold(I)
Source: Acta Crystallogr Sect E Struct Rep Online. 2011 Sep 14;67(Pt 10):m1328–9. doi: 10.1107/S1600536811035732 (PMC3201275; doi:10.1107/S1600536811035732)
Supplement: Supplementary file 2 [file e-67-m1328-Isup2.hkl]

# 
# h,k,l, Fc-squared, Fo-squared, sigma(Fo-squared) and status flag 
# 
data_I
_shelx_title ' VS5_0m in C2/c' 
_shelx_refln_list_code          4 
_shelx_F_calc_maximum     1351.01 
_exptl_crystal_F_000      3232.00 
_reflns_d_resolution_high  0.8287 
 
loop_ 
 _symmetry_equiv_pos_as_xyz 
 'x, y, z' 
 '-x, y, -z+1/2' 
 'x+1/2, y+1/2, z' 
 '-x+1/2, y+1/2, -z+1/2' 
 '-x, -y, -z' 
 'x, -y, z-1/2' 
 '-x+1/2, -y+1/2, -z' 
 'x+1/2, -y+1/2, z-1/2' 
 
_cell_length_a    29.2734 
_cell_length_b    10.2321 
_cell_length_c    17.5643 
_cell_angle_alpha  90.000 
_cell_angle_beta  106.483 
_cell_angle_gamma  90.000 
 
_shelx_F_squared_multiplier     1.000 
 
loop_ 
 _refln_index_h 
 _refln_index_k 
 _refln_index_l 
 _refln_F_squared_calc 
 _refln_F_squared_meas 
 _refln_F_squared_sigma 
 _refln_observed_status 
   4   0   0   168988.52   185065.48   4581.52 o 
   6   0   0    53564.52    58314.27   1492.51 o 
   8   0   0   277208.16   297045.06   7339.17 o 
  10   0   0     7995.06     7505.04    292.07 o 
  12   0   0   488170.47   499395.06  12326.41 o 
  14   0   0   665428.62   663720.94  16402.21 o 
  16   0   0     8444.09     7611.53    355.74 o 
  18   0   0    67602.54    67504.43   2282.73 o 
  20   0   0     3122.31     3545.28    400.22 o 
  22   0   0      291.11      336.28    266.90 o 
  24   0   0    54822.98    52716.46   3222.32 o 
  26   0   0   287649.72   292741.28  10055.72 o 
  28   0   0    95627.34    99693.35   5909.03 o 
  30   0   0    14779.80    13183.02   1796.90 o 
  32   0   0    23852.32    25467.59   2539.85 o 
   1   1   0   771577.06   732608.00  15893.55 o 
   3   1   0    57045.00    59066.23   1960.45 o 
   5   1   0    55236.11    58092.16   1051.58 o 
   7   1   0    32275.08    33887.13    697.53 o 
   9   1   0    17155.22    18087.59    424.98 o 
  11   1   0   110934.73   118402.33   2147.94 o 
  13   1   0   493315.50   492897.19   9537.57 o 
  15   1   0   262607.56   256315.17   6293.56 o 
  17   1   0      977.77     1140.05    138.78 o 
  19   1   0    27328.37    28104.31    845.41 o 
  21   1   0     4398.89     4683.17    302.46 o 
  23   1   0     2451.73     1916.58    408.99 o 
  25   1   0    95328.34    94917.47   2793.84 o 
  27   1   0   172646.72   174642.52   4813.37 o 
  29   1   0    21544.10    21215.17    996.13 o 
  31   1   0    13939.83    13675.33   1394.05 o 
  33   1   0    11306.50    12751.12   1404.35 o 
   0   2   0   273720.62   287497.59   7092.43 o 
   2   2   0     6737.41     7429.17    175.75 o 
   4   2   0     3889.35     4668.06    134.24 o 
   6   2   0    11848.93    12731.24    340.26 o 
   8   2   0    16158.81    16008.67    399.12 o 
  10   2   0   114479.57   119847.24   2315.60 o 
  12   2   0   159243.12   159048.00   3084.65 o 
  14   2   0   129584.62   129009.58   2573.99 o 
  16   2   0    66750.63    66720.94   1421.54 o 
  18   2   0     8239.12     7724.47    312.58 o 
  20   2   0      455.36      505.50    168.78 o 
  22   2   0    18271.14    17589.15    796.41 o 
  24   2   0     9858.35    10082.99    633.78 o 
  26   2   0    59377.68    59243.07   2345.07 o 
  28   2   0    29488.63    29570.40   1561.94 o 
  30   2   0     2142.65     1440.07    628.57 o 
  32   2   0     2767.85     2947.76    532.46 o 
   1   3   0     2270.49     2717.19    151.96 o 
   3   3   0    50437.57    51486.82    954.67 o 
   5   3   0   100588.90   101419.31   1823.82 o 
   7   3   0      399.04      659.98     67.33 o 
   9   3   0   121163.34   118754.91   2149.01 o 
  11   3   0   104143.92   107215.10   2278.15 o 
  13   3   0     4479.36     5217.45    352.86 o 
  15   3   0      108.90      201.25    167.09 o 
  17   3   0    48610.73    48975.93   1390.18 o 
  19   3   0    22840.11    21889.60    830.45 o 
  21   3   0    11835.76    11779.56    654.42 o 
  23   3   0    55017.45    52935.41   1770.57 o 
  25   3   0     7061.39     7361.98    651.97 o 
  27   3   0     2907.46     4007.31    672.22 o 
  29   3   0     2631.92     2745.76    475.55 o 
  31   3   0    14339.71    14699.32    914.09 o 
   0   4   0   457717.19   466976.94  11503.64 o 
   2   4   0    15773.49    16902.96    410.03 o 
   4   4   0   453545.91   462637.66   8063.58 o 
   6   4   0    92142.66    89979.73   1649.51 o 
   8   4   0    74670.61    73564.33   1371.18 o 
  10   4   0    67295.15    64853.11   1229.05 o 
  12   4   0    63340.87    58722.55   1454.30 o 
  14   4   0   183785.58   178490.41   3647.35 o 
  16   4   0     6144.01     5734.49    355.04 o 
  18   4   0    65268.53    63557.86   1882.96 o 
  20   4   0     4551.79     4801.54    366.24 o 
  22   4   0    75201.27    75045.45   2074.88 o 
  24   4   0     1880.41     1871.85    787.36 o 
  26   4   0    41729.29    40942.33   1522.79 o 
  28   4   0     7613.19     8432.05    697.17 o 
  30   4   0    33568.85    34983.49   1430.30 o 
  32   4   0    21191.54    20555.14   1116.89 o 
   1   5   0   257277.34   255493.09   4513.14 o 
   3   5   0    38232.01    38470.98    774.19 o 
   5   5   0   132491.88   130575.95   2553.72 o 
   7   5   0      783.97      990.84    102.62 o 
   9   5   0    89115.33    88154.31   2073.14 o 
  11   5   0    11206.07    11386.90    383.28 o 
  13   5   0   287770.91   276865.50   5559.24 o 
  15   5   0    58879.44    53928.03   1625.99 o 
  17   5   0    41365.84    39327.34   1127.17 o 
  19   5   0    19054.10    18448.82    688.56 o 
  21   5   0     8508.98     7794.21    482.60 o 
  23   5   0     5456.46     4834.61    421.19 o 
  25   5   0    42358.22    40573.17   1500.99 o 
  27   5   0    82696.70    80719.44   2562.38 o 
  29   5   0       62.20      347.70    411.01 o 
   0   6   0   337631.25   337478.00   8424.64 o 
   2   6   0    99052.15    97032.72   1802.22 o 
   4   6   0      438.03      567.70    108.50 o 
   6   6   0     8338.99     8040.68    270.16 o 
   8   6   0      765.53      832.91    152.79 o 
  10   6   0      308.61      429.24    145.38 o 
  12   6   0    42274.66    41993.74   1017.31 o 
  14   6   0    73363.39    70138.46   1784.43 o 
  16   6   0    25528.94    24990.80    855.39 o 
  18   6   0     1030.18     1145.03    252.20 o 
  20   6   0     5749.89     5346.15    426.87 o 
  22   6   0     5447.82     4572.17    471.01 o 
  24   6   0    24346.83    21325.61   1004.33 o 
  26   6   0    59736.51    59611.96   2038.23 o 
  28   6   0    31177.43    29839.06   1317.97 o 
   1   7   0   109493.84   110447.52   2059.41 o 
   3   7   0    89760.52    87909.05   1669.42 o 
   5   7   0    53164.41    52205.57   1205.96 o 
   7   7   0     2860.09     2774.57    270.55 o 
   9   7   0    60659.77    58144.34   1333.38 o 
  11   7   0    49913.62    50304.76   1194.91 o 
  13   7   0    22976.62    23458.88    778.31 o 
  15   7   0    37078.23    36457.66   1097.49 o 
  17   7   0    27268.68    27513.77    924.21 o 
  19   7   0     3991.29     3279.86    344.71 o 
  21   7   0    35480.54    34758.26   1139.07 o 
  23   7   0    53190.23    52627.89   1557.94 o 
  25   7   0    22086.04    22393.94   1092.28 o 
  27   7   0    13640.34    13771.07   1502.59 o 
   0   8   0     2466.07     2524.39    266.39 o 
   2   8   0    39392.01    38933.72    964.61 o 
   4   8   0   150335.36   149058.72   3115.20 o 
   6   8   0    11673.90    11232.75    440.67 o 
   8   8   0    68823.28    66841.92   1529.13 o 
  10   8   0   227806.66   225463.70   4634.70 o 
  12   8   0    43322.66    42272.44   1210.08 o 
  14   8   0     2333.40     1637.23    304.25 o 
  16   8   0    51927.06    49742.60   1424.79 o 
  18   8   0    70483.05    68105.32   1851.55 o 
  20   8   0     1715.49     1702.45    342.58 o 
  22   8   0    78171.46    74733.88   2053.97 o 
  24   8   0    48766.95    47984.19   1501.44 o 
   1   9   0     5233.15     4946.12    394.29 o 
   3   9   0    99493.04   104469.91   2281.60 o 
   5   9   0   156408.19   157593.59   3320.40 o 
   7   9   0    16104.04    16471.23    582.07 o 
   9   9   0   204726.11   206566.48   4295.70 o 
  11   9   0    76808.89    77368.91   2006.33 o 
  13   9   0      155.00       12.38    268.26 o 
  15   9   0    13465.15    13667.05    652.40 o 
  17   9   0    96461.42    93138.74   2410.64 o 
  19   9   0    20856.87    21920.86    881.14 o 
  21   9   0    35127.91    32840.24   1153.10 o 
  23   9   0    52847.82    51089.77   1583.47 o 
   0  10   0     2562.11     2301.31    464.56 o 
   2  10   0     9422.29     9593.19    550.99 o 
   4  10   0    75571.48    77354.80   2104.07 o 
   6  10   0    25516.19    26815.39    814.28 o 
   8  10   0    14435.03    14976.82    593.12 o 
  10  10   0    65770.53    66378.64   1798.26 o 
  12  10   0     8915.71     9104.45    558.23 o 
  14  10   0      392.76      -50.10    279.10 o 
  16  10   0    15725.43    16331.41    768.33 o 
  18  10   0    12756.41    12772.99    692.59 o 
   1  11   0    11800.53    12266.72    652.57 o 
   3  11   0     5755.34     5176.67    461.76 o 
   5  11   0     1667.41     1538.01    347.09 o 
   7  11   0     3591.63     3082.44    398.33 o 
   9  11   0       11.12      -94.04    286.46 o 
  11  11   0     5926.83     5468.63    473.21 o 
  13  11   0     5572.61     5271.98    485.44 o 
  15  11   0      882.01      695.99    352.47 o 
   0  12   0     9704.73     9750.81    897.41 o 
   2  12   0       28.90     -285.12    292.45 o 
   4  12   0     9738.47    11026.28    675.50 o 
   6  12   0     3021.10     3472.07    439.41 o 
 -33   1   1     4572.30     5614.73   1057.65 o 
 -31   1   1      672.77     1252.21    730.29 o 
 -29   1   1      501.11      738.44    356.42 o 
 -27   1   1    20497.81    20251.35    943.85 o 
 -25   1   1    92389.23    90339.78   3182.04 o 
 -23   1   1    19158.31    18649.00    644.96 o 
 -21   1   1    11332.19    11319.50    720.72 o 
 -19   1   1      220.49       73.76    142.50 o 
 -17   1   1    71314.06    71897.57   1761.05 o 
 -15   1   1    13017.56    13313.88    481.32 o 
 -13   1   1   129523.65   132276.53   2619.47 o 
 -11   1   1   124201.58   124280.99   2436.34 o 
  -9   1   1     5199.13     5346.91    184.32 o 
  -7   1   1    67172.99    69071.84   1575.23 o 
  -5   1   1      259.48      447.56     53.46 o 
  -3   1   1   171436.92   179451.80   3527.90 o 
  -1   1   1    19541.82    22627.59    419.18 o 
   1   1   1   342781.97   360871.59   7809.16 o 
   3   1   1   104130.09   106479.14   2537.72 o 
   5   1   1     4891.85     5188.55    145.95 o 
   7   1   1    27590.32    31025.15    638.76 o 
   9   1   1   133796.11   141974.69   2544.78 o 
  11   1   1     3672.49     4237.41    299.42 o 
  13   1   1   144395.61   145138.70   2862.28 o 
  15   1   1    57451.84    53674.80   1440.75 o 
  17   1   1     1319.05     1303.26    151.30 o 
  19   1   1    39272.82    39172.46   1046.94 o 
  21   1   1     2299.54     2381.71    243.98 o 
  23   1   1    10153.50     9285.93    596.33 o 
  25   1   1     8243.07     8756.04    607.94 o 
  27   1   1    58198.19    58606.65   1940.13 o 
  29   1   1    20634.96    20848.24   1543.71 o 
  31   1   1     3441.77     6003.25   1005.21 o 
  33   1   1     6806.89     7111.77   1128.86 o 
 -32   2   1     2788.17     3146.36    529.68 o 
 -30   2   1    14538.22    14147.42    847.68 o 
 -28   2   1     8968.93     9335.77    681.51 o 
 -26   2   1   163204.56   161176.55   6831.48 o 
 -24   2   1    62604.53    64569.68   2039.39 o 
 -22   2   1     1351.19     1329.64    304.10 o 
 -20   2   1     1460.68     1783.74    286.79 o 
 -18   2   1    70480.17    67614.22   1458.57 o 
 -16   2   1    33593.30    31999.39    797.71 o 
 -14   2   1   100581.93    96518.76   1959.74 o 
 -12   2   1   639682.06   614855.44  15240.32 o 
 -10   2   1   118085.66   115881.82   2471.47 o 
  -8   2   1    81087.08    85100.73   1656.51 o 
  -6   2   1    53208.32    54599.06   1009.43 o 
  -4   2   1    36677.28    38906.76    727.92 o 
  -2   2   1    29772.13    33108.03    671.50 o 
   0   2   1   177050.47   189368.52   3597.47 o 
   2   2   1   478628.56   496767.16   8643.54 o 
   4   2   1    94050.73    99473.48   2005.35 o 
   6   2   1     6227.91     6511.32    348.77 o 
   8   2   1     1002.79     1087.59     89.87 o 
  10   2   1    25072.20    26013.24    539.41 o 
  12   2   1   101121.09   104172.14   1911.82 o 
  14   2   1   457674.72   455341.75   8010.87 o 
  16   2   1   188456.69   190823.20   3761.45 o 
  18   2   1    33778.95    33395.09    811.41 o 
  20   2   1    63610.71    59119.82   1835.63 o 
  22   2   1    14009.06    13038.73    687.85 o 
  24   2   1    12204.87    11309.17    679.41 o 
  26   2   1    59381.36    58722.98   1930.44 o 
  28   2   1   128334.05   129005.62   3722.08 o 
  30   2   1    19128.70    19600.87   1023.90 o 
  32   2   1    18178.03    17142.44   1512.79 o 
 -33   3   1     1771.98     1786.86    511.96 o 
 -31   3   1     8614.45     9448.50   1153.09 o 
 -29   3   1     2387.91     2595.46    476.54 o 
 -27   3   1    42340.28    43919.23   2280.83 o 
 -25   3   1   116667.62   113117.84   3282.81 o 
 -23   3   1    39612.88    39007.93   1386.77 o 
 -21   3   1      267.50      302.08    200.07 o 
 -19   3   1      788.69      867.73    266.84 o 
 -17   3   1    15570.25    14597.28    438.52 o 
 -15   3   1    55161.51    54782.90   2051.41 o 
 -13   3   1   518596.41   518326.94  10813.29 o 
 -11   3   1   390054.31   379933.34  10258.75 o 
  -9   3   1    62824.81    64228.86   1559.16 o 
  -7   3   1     1894.18     1794.69    108.24 o 
  -5   3   1    75663.23    79053.98   1438.61 o 
  -3   3   1    21670.31    22561.17    457.79 o 
  -1   3   1   137546.38   143062.69   2533.09 o 
   1   3   1   561570.88   566323.81   9858.49 o 
   3   3   1   204056.45   208091.28   3664.58 o 
   5   3   1    22680.22    24176.87    620.23 o 
   7   3   1     2170.09     2051.54    143.73 o 
   9   3   1      442.38      440.10     97.59 o 
  11   3   1    28273.45    28129.22    928.52 o 
  13   3   1   376685.66   369157.72   6963.23 o 
  15   3   1   284375.50   277571.81   5379.62 o 
  17   3   1    19572.42    18533.49    646.32 o 
  19   3   1    25198.03    24950.01    815.38 o 
  21   3   1     1586.99     1524.92    455.06 o 
  23   3   1     1907.12     1579.76    360.42 o 
  25   3   1    28712.30    29467.17   1196.78 o 
  27   3   1   141613.33   143955.20   4747.50 o 
  29   3   1    70929.07    70900.84   2330.13 o 
  31   3   1       96.38     -387.37    387.37 o 
 -32   4   1      273.05      770.54    443.14 o 
 -30   4   1       35.56      647.41    400.08 o 
 -28   4   1     5012.68     5251.14    566.06 o 
 -26   4   1    46095.23    44483.51   1590.73 o 
 -24   4   1    75691.04    75657.98   2799.63 o 
 -22   4   1    29444.73    28301.85   1054.90 o 
 -20   4   1     3426.26     3355.03    316.72 o 
 -18   4   1      642.09      694.46    197.05 o 
 -16   4   1     9806.60     8766.45    486.30 o 
 -14   4   1   127874.95   121041.81   4663.97 o 
 -12   4   1   343855.56   336159.25   5933.56 o 
 -10   4   1   217766.98   218883.97   3882.19 o 
  -8   4   1    28066.83    28917.10    636.82 o 
  -6   4   1      298.83      362.65     88.89 o 
  -4   4   1      396.93      720.82    147.94 o 
  -2   4   1    45438.94    46580.60    889.50 o 
   0   4   1   309131.94   310226.16   5426.81 o 
   2   4   1   257748.67   259762.48   4573.36 o 
   4   4   1    69001.87    71531.67   1431.82 o 
   6   4   1      209.50      375.53     65.63 o 
   8   4   1       99.69      182.67    108.11 o 
  10   4   1    23220.66    22576.92    650.17 o 
  12   4   1   191560.86   178988.41   4307.04 o 
  14   4   1   293894.69   280299.28   6137.02 o 
  16   4   1    79757.57    78795.82   1969.50 o 
  18   4   1     1324.66     1749.63    318.03 o 
  20   4   1      973.16      821.86    233.74 o 
  22   4   1      359.76     -268.52    268.52 o 
  24   4   1    32580.20    35116.37   1671.52 o 
  26   4   1    77124.54    77713.38   4666.42 o 
  28   4   1    69466.46    68658.33   4258.83 o 
  30   4   1    18685.61    18648.52   1797.28 o 
 -31   5   1     2787.40     2953.07    542.25 o 
 -29   5   1    36237.29    36676.22   1468.02 o 
 -27   5   1    25209.54    22976.61   1073.45 o 
 -25   5   1    22422.88    22277.45   1858.51 o 
 -23   5   1    80453.82    75810.47   3201.01 o 
 -21   5   1   125526.19   118498.97   4974.80 o 
 -19   5   1    19414.01    17492.57    670.32 o 
 -17   5   1    44914.41    44428.14   1359.70 o 
 -15   5   1    54215.58    51855.40   1365.09 o 
 -13   5   1    19123.15    19101.28    548.63 o 
 -11   5   1    23620.29    22082.35    651.50 o 
  -9   5   1   125898.47   124405.69   2268.92 o 
  -7   5   1    84524.40    85781.11   1591.11 o 
  -5   5   1    38991.77    40163.52    868.14 o 
  -3   5   1   371144.19   377156.53   6634.56 o 
  -1   5   1   216662.28   221062.81   3926.39 o 
   1   5   1    25967.01    25495.04    589.55 o 
   3   5   1   129531.43   130214.12   2353.37 o 
   5   5   1   236848.30   235613.34   4171.56 o 
   7   5   1    28640.03    27859.65    591.97 o 
   9   5   1   128906.12   127046.65   2635.28 o 
  11   5   1   167152.61   158322.47   3262.43 o 
  13   5   1    53597.99    51794.67   1198.14 o 
  15   5   1    13409.78    12285.02    720.72 o 
  17   5   1    71770.99    70657.44   2394.09 o 
  19   5   1    32295.29    30800.62   1107.88 o 
  21   5   1     1699.19     1626.16    294.78 o 
  23   5   1    56312.20    58235.73   1928.14 o 
  25   5   1    54513.26    54505.66   2380.95 o 
  27   5   1    13665.33    12941.77   1351.90 o 
  29   5   1     7165.44     6683.25    682.07 o 
 -30   6   1    28192.63    28753.30   1918.80 o 
 -28   6   1    26798.18    26486.26   1231.55 o 
 -26   6   1     4206.79     5032.53   1353.15 o 
 -24   6   1    12814.64    13040.52    946.66 o 
 -22   6   1   117567.12   111696.36   2794.87 o 
 -20   6   1    49499.96    47653.86   1365.87 o 
 -18   6   1    12750.35    12604.16    565.58 o 
 -16   6   1   127831.03   123050.53   2949.21 o 
 -14   6   1     7542.36     7613.65    405.78 o 
 -12   6   1    14000.13    14718.04    474.67 o 
 -10   6   1    30184.88    29303.97    751.24 o 
  -8   6   1   277585.06   272699.56   5467.27 o 
  -6   6   1    10476.22     9962.24    308.32 o 
  -4   6   1   174291.67   169183.91   3053.04 o 
  -2   6   1   187961.42   182907.56   3291.91 o 
   0   6   1     3544.26     3540.65    192.91 o 
   2   6   1     3155.12     3454.17    188.78 o 
   4   6   1   133240.94   131397.23   2394.48 o 
   6   6   1   162280.42   156406.39   3211.50 o 
   8   6   1    11539.86    11678.66    405.24 o 
  10   6   1   179890.41   169941.95   3497.91 o 
  12   6   1    38298.54    35330.22    892.11 o 
  14   6   1     2497.93     2600.72    280.94 o 
  16   6   1     4102.19     3628.15    316.71 o 
  18   6   1    89289.62    84226.59   2144.23 o 
  20   6   1    37477.99    36912.19   1556.16 o 
  22   6   1    55099.73    53596.55   1548.13 o 
  24   6   1    86365.74    88554.23   2731.37 o 
  26   6   1     9795.72     9983.59    743.26 o 
  28   6   1     1399.86     1606.01    655.86 o 
 -27   7   1      985.54      583.31    475.50 o 
 -25   7   1     4882.27     5407.39    704.36 o 
 -23   7   1     9194.92     9599.16    587.26 o 
 -21   7   1    30352.06    29706.04   1009.28 o 
 -19   7   1     4614.64     5008.86    476.82 o 
 -17   7   1    87212.55    88437.98   2241.27 o 
 -15   7   1    30087.67    30968.52    956.11 o 
 -13   7   1     5869.07     6167.84    401.55 o 
 -11   7   1      247.91      362.58    161.27 o 
  -9   7   1    82369.05    80876.65   1775.06 o 
  -7   7   1    95429.28    94852.10   2040.06 o 
  -5   7   1     1530.49     1645.96    204.76 o 
  -3   7   1    76439.11    77831.44   1500.60 o 
  -1   7   1     8975.47     8792.06    308.67 o 
   1   7   1    25255.00    25624.72    594.50 o 
   3   7   1      740.79      643.40    158.21 o 
   5   7   1    59289.51    59053.77   1345.51 o 
   7   7   1    17807.96    17638.30    544.20 o 
   9   7   1    55274.94    55143.50   1287.45 o 
  11   7   1    44600.94    43122.91   1065.59 o 
  13   7   1       92.94      115.71    198.30 o 
  15   7   1     5619.89     5134.08    388.46 o 
  17   7   1    24319.43    24069.78    855.00 o 
  19   7   1    66458.56    64924.86   1782.46 o 
  21   7   1        7.81      442.85    278.11 o 
  23   7   1    58625.85    56329.62   3513.63 o 
  25   7   1    24678.45    24306.97   1417.91 o 
  27   7   1     1803.00     1727.70    523.03 o 
 -26   8   1     2781.90     2632.58    621.58 o 
 -24   8   1     2550.75     2535.17    528.70 o 
 -22   8   1     1300.88      934.08    356.62 o 
 -20   8   1     1782.50     2248.77    341.70 o 
 -18   8   1     7074.59     6723.78    483.14 o 
 -16   8   1    31965.82    32103.79   1029.25 o 
 -14   8   1       25.42      -52.97    220.16 o 
 -12   8   1    15257.13    14785.28    612.33 o 
 -10   8   1     2577.85     2747.47    254.39 o 
  -8   8   1    34390.98    34848.39    911.88 o 
  -6   8   1    21122.64    20418.64    617.33 o 
  -4   8   1     4588.97     5184.01    318.57 o 
  -2   8   1     1667.94     1711.41    175.76 o 
   0   8   1     2050.71     2228.26    198.32 o 
   2   8   1     7866.77     8159.83    366.64 o 
   4   8   1     2657.35     2301.78    232.01 o 
   6   8   1      896.85     1047.55    199.61 o 
   8   8   1     7666.02     7915.84    385.23 o 
  10   8   1     5717.95     5395.67    342.60 o 
  12   8   1     7668.46     7420.71    460.70 o 
  14   8   1    15635.11    15745.66    657.07 o 
  16   8   1      727.12      497.11    262.44 o 
  18   8   1    18554.70    17574.62    783.07 o 
  20   8   1     3494.00     3236.34    538.67 o 
  22   8   1     9685.81     8672.04    579.19 o 
  24   8   1     5097.09     5900.23   1178.93 o 
 -23   9   1     6884.21     6777.43    553.98 o 
 -21   9   1     8417.03     9371.12    596.77 o 
 -19   9   1      836.25      969.91    325.15 o 
 -17   9   1     9611.46     8703.01    564.87 o 
 -15   9   1     6813.04     6513.42    479.64 o 
 -13   9   1     2286.95     2693.22    523.71 o 
 -11   9   1    13965.39    15440.64    659.15 o 
  -9   9   1    21271.42    22096.21    693.43 o 
  -7   9   1     9941.74    10487.83    463.51 o 
  -5   9   1      298.04      195.88    200.58 o 
  -3   9   1     9738.40     9870.53    434.17 o 
  -1   9   1     2680.52     3238.09    485.86 o 
   1   9   1       63.58      165.06    184.00 o 
   3   9   1     3715.14     3523.39    285.61 o 
   5   9   1    11649.80    12031.89    642.09 o 
   7   9   1     4898.34     4778.81    348.45 o 
   9   9   1     4900.61     5239.03    354.03 o 
  11   9   1    32131.21    33205.24   1050.15 o 
  13   9   1    14459.37    13746.34    649.74 o 
  15   9   1       59.70       52.08    339.16 o 
  17   9   1      892.91      735.60    314.89 o 
  19   9   1     2666.22     3402.31    407.13 o 
  21   9   1      642.05       53.78    371.58 o 
 -20  10   1    28496.16    29564.89   1092.65 o 
 -18  10   1    12230.69    12461.88    696.09 o 
 -16  10   1    69355.81    70338.71   2214.54 o 
 -14  10   1    17556.99    17309.64    756.66 o 
 -12  10   1      215.41      226.20    284.30 o 
 -10  10   1    22495.69    23465.91    869.23 o 
  -8  10   1   128325.45   133943.02   2901.73 o 
  -6  10   1    19804.00    19764.00    670.01 o 
  -4  10   1    46613.75    49181.40   1461.30 o 
  -2  10   1    76683.93    79355.73   2143.88 o 
   0  10   1       39.16     -283.63    322.13 o 
   2  10   1     3222.05     2547.44    348.68 o 
   4  10   1    36813.49    38501.25   1036.38 o 
   6  10   1    75600.59    77029.41   1795.72 o 
   8  10   1    15613.40    15433.29    599.92 o 
  10  10   1    94865.97    96899.10   2456.40 o 
  12  10   1    27252.65    27226.44    971.47 o 
  14  10   1      858.38      610.24    324.39 o 
  16  10   1     4105.61     4320.82    790.16 o 
  18  10   1    33875.90    34306.71   1186.23 o 
 -15  11   1    24325.54    26362.57   1010.76 o 
 -13  11   1       17.05       18.62    299.02 o 
 -11  11   1     2721.48     3112.63    498.77 o 
  -9  11   1    63832.25    66219.30   1821.51 o 
  -7  11   1    45106.73    45862.14   1433.25 o 
  -5  11   1     8844.66     8159.59    560.01 o 
  -3  11   1    86417.80    87367.25   2372.12 o 
  -1  11   1    36652.98    37406.90   1234.11 o 
   1  11   1     4578.15     4289.79    430.88 o 
   3  11   1    18191.79    18441.99    810.93 o 
   5  11   1    54726.86    57012.43   1688.30 o 
   7  11   1     7941.66     8206.81    492.29 o 
   9  11   1    34296.12    35498.79   1165.35 o 
  11  11   1    59975.68    61366.48   1748.21 o 
  13  11   1     7408.65     7381.90    553.49 o 
  -8  12   1    31380.69    33130.71   1422.85 o 
  -6  12   1     5176.34     5098.27    508.27 o 
  -4  12   1    18849.01    20268.94    878.49 o 
  -2  12   1    56117.03    56249.07   1713.87 o 
   0  12   1    21820.12    22230.27    929.60 o 
   2  12   1    16630.57    16938.50   1100.50 o 
   4  12   1    28390.63    30080.90   1123.48 o 
   6  12   1    19592.12    18315.44    848.54 o 
 -34   0   2      400.72      311.00   1019.39 o 
 -32   0   2     1821.67     1313.12   1071.23 o 
 -30   0   2    19141.11    18262.71   2142.46 o 
 -28   0   2     1334.15     1223.27    656.56 o 
 -26   0   2    87552.32    89870.64   3102.40 o 
 -24   0   2   640586.31   623600.81  18647.47 o 
 -22   0   2   216145.84   214191.56   6658.85 o 
 -20   0   2    27703.49    27208.89   1416.79 o 
 -18   0   2     5361.16     5379.52    630.64 o 
 -16   0   2   159588.16   161520.05   4146.38 o 
 -14   0   2     3277.80     3876.01    506.34 o 
 -12   0   2   619309.50   625106.25  15405.60 o 
 -10   0   2   630469.25   637469.75  15621.32 o 
  -8   0   2     9731.37    10631.49    347.66 o 
  -6   0   2   241383.72   260049.06   6434.33 o 
  -4   0   2     5335.55     7491.82    364.92 o 
  -2   0   2    91744.08    97311.86   2907.74 o 
   0   0   2   341056.81   299650.19  13735.91 o 
   2   0   2  1141089.38  1198422.75  29530.52 o 
   4   0   2   763285.38   811262.88  19996.26 o 
   6   0   2   521696.66   565385.75  13950.13 o 
   8   0   2   590698.38   623402.31  15487.66 o 
  10   0   2    22555.63    22558.80    699.96 o 
  12   0   2    53664.06    56510.23   1554.75 o 
  14   0   2   440282.81   450771.44  11260.54 o 
  16   0   2   695645.31   682316.88  16966.70 o 
  18   0   2    90592.08    87321.63   4163.97 o 
  20   0   2    40286.86    37182.10   1437.61 o 
  22   0   2    10593.62     9215.17   1511.81 o 
  24   0   2     3026.94     2399.12    535.61 o 
  26   0   2    18386.29    17433.38   1900.57 o 
  28   0   2   100993.13   100833.68   5943.59 o 
  30   0   2    57012.31    53820.59   3870.24 o 
  32   0   2      886.36     2418.90   1192.17 o 
 -33   1   2        8.09      -42.15    652.86 o 
 -31   1   2    11423.90    11152.42   1195.15 o 
 -29   1   2    13003.46    12913.33    807.93 o 
 -27   1   2    17074.53    17726.42    868.83 o 
 -25   1   2   244808.00   246858.28   5438.40 o 
 -23   1   2   201865.31   204203.69   4519.08 o 
 -21   1   2      442.02      299.61    177.92 o 
 -19   1   2     3529.44     4068.35    279.83 o 
 -17   1   2    16024.20    15360.29    442.86 o 
 -15   1   2    29414.79    30378.90    709.79 o 
 -13   1   2   187966.83   189906.70   3687.66 o 
 -11   1   2   758636.69   749326.69  14093.02 o 
  -9   1   2   297097.25   295063.62   6519.74 o 
  -7   1   2    60543.41    62840.26   1560.74 o 
  -5   1   2    15393.36    17077.56    658.99 o 
  -3   1   2    15715.54    17457.01    344.26 o 
  -1   1   2    77360.57    82382.65   1462.62 o 
   1   1   2   567370.56   576326.12  10006.51 o 
   3   1   2   644962.56   651342.44  18639.87 o 
   5   1   2    17556.79    17986.49    387.63 o 
   7   1   2    21220.60    21231.04    456.41 o 
   9   1   2      403.96      727.31    160.98 o 
  11   1   2     7972.95     7640.52    242.31 o 
  13   1   2    19332.69    18804.49    664.88 o 
  15   1   2   356059.38   339384.59   6919.56 o 
  17   1   2   311572.34   304516.81   5915.75 o 
  19   1   2      359.23      164.13    164.93 o 
  21   1   2    58781.72    56248.27   1508.78 o 
  23   1   2      650.61      734.80    323.87 o 
  25   1   2     3566.57     3425.62    430.89 o 
  27   1   2    41899.83    42439.74   1534.47 o 
  29   1   2    96986.21   101120.36   4354.03 o 
  31   1   2    15824.72    16110.64   1447.40 o 
 -34   2   2    16203.86    16267.43   2410.26 o 
 -32   2   2     7509.64     7829.10    753.92 o 
 -30   2   2     8890.12     8278.59    673.75 o 
 -28   2   2     1269.04     1488.13    379.25 o 
 -26   2   2    15998.85    17152.54    868.61 o 
 -24   2   2    41459.11    38574.40   1377.85 o 
 -22   2   2    25085.77    24026.62    753.55 o 
 -20   2   2      414.38      481.07    162.78 o 
 -18   2   2      508.53      781.76    137.12 o 
 -16   2   2     2242.05     2364.19    170.54 o 
 -14   2   2    37783.10    36951.15    912.09 o 
 -12   2   2   171902.14   165046.41   5398.52 o 
 -10   2   2   149630.50   151252.73   3838.67 o 
  -8   2   2   125669.48   126001.48   2454.58 o 
  -6   2   2    12283.77    13634.96    334.54 o 
  -4   2   2     2794.69     3463.18    129.07 o 
  -2   2   2    62754.14    67826.51   1327.73 o 
   0   2   2    48366.95    51699.25    945.39 o 
   2   2   2   155572.78   163410.48   2883.20 o 
   4   2   2   323477.53   331391.38   6501.74 o 
   6   2   2    97598.38   100953.05   2310.21 o 
   8   2   2     1843.39     2106.54    113.49 o 
  10   2   2    18367.35    20568.90    452.18 o 
  12   2   2     1444.97     1572.99    119.89 o 
  14   2   2    72076.32    73757.91   1413.06 o 
  16   2   2    92354.77    89761.26   1867.71 o 
  18   2   2    38528.08    37864.26   1258.67 o 
  20   2   2      150.45      120.27    374.82 o 
  22   2   2    13885.20    13100.36    713.18 o 
  24   2   2    10281.71     9557.21    777.24 o 
  26   2   2    45319.87    44234.95   1568.97 o 
  28   2   2    37005.24    38585.54   1718.82 o 
  30   2   2    29148.00    29012.25   1261.68 o 
  32   2   2     3259.74     3669.47   2177.01 o 
 -33   3   2    22793.93    22496.23   1152.16 o 
 -31   3   2       98.19      258.82    439.91 o 
 -29   3   2    28611.89    26938.60   1808.73 o 
 -27   3   2     1659.54     1567.79    382.16 o 
 -25   3   2     3412.79     4395.13    617.47 o 
 -23   3   2     2749.74     2849.83    397.60 o 
 -21   3   2    50435.09    48043.15   1641.53 o 
 -19   3   2    24270.51    24000.34    972.61 o 
 -17   3   2    20597.41    20506.85    867.86 o 
 -15   3   2    58237.34    55260.42   1841.24 o 
 -13   3   2    19020.60    20321.17    646.84 o 
 -11   3   2      144.23      423.35    104.31 o 
  -9   3   2    19489.53    19391.81    566.32 o 
  -7   3   2   133330.11   135955.19   2444.40 o 
  -5   3   2    19900.64    21624.91    455.05 o 
  -3   3   2    72085.56    77388.66   1404.34 o 
  -1   3   2    89834.40    96000.87   1725.06 o 
   1   3   2     1472.74     1676.22     97.72 o 
   3   3   2      138.46      189.02     69.85 o 
   5   3   2    33590.00    34070.75    768.83 o 
   7   3   2   152746.50   149993.84   3035.86 o 
   9   3   2      737.21      981.39    146.52 o 
  11   3   2   122990.98   120571.58   2735.64 o 
  13   3   2    99432.27   100586.34   2016.05 o 
  15   3   2      133.08      -80.59    159.25 o 
  17   3   2     3370.37     3595.98    292.97 o 
  19   3   2    17836.19    18105.88    671.74 o 
  21   3   2    37508.77    37160.45   1319.90 o 
  23   3   2     7092.20     5577.73    519.68 o 
  25   3   2    54396.04    53176.88   1799.02 o 
  27   3   2     8590.73    10089.65    723.89 o 
  29   3   2      157.89      681.38    436.97 o 
  31   3   2       66.16      416.30    433.39 o 
 -32   4   2     1500.75     1405.67    493.47 o 
 -30   4   2    30370.46    31631.94   1334.85 o 
 -28   4   2    41141.91    39605.89   1514.01 o 
 -26   4   2     4683.69     4699.34    498.61 o 
 -24   4   2    70247.89    68607.27   3894.00 o 
 -22   4   2     1383.40     1226.94    253.90 o 
 -20   4   2   169445.88   165144.69   5106.59 o 
 -18   4   2    22559.40    22082.64    731.39 o 
 -16   4   2    91219.36    86643.48   2081.78 o 
 -14   4   2    38812.38    37518.60    891.83 o 
 -12   4   2    59204.36    55497.14   1092.25 o 
 -10   4   2   187945.25   191219.33   3419.47 o 
  -8   4   2    43205.26    43821.65    862.49 o 
  -6   4   2   191648.02   197905.00   3516.26 o 
  -4   4   2    18049.53    17421.75    394.04 o 
  -2   4   2   236494.62   239827.36   4235.57 o 
   0   4   2     9385.48    10387.03    296.36 o 
   2   4   2   293227.75   296911.19   5216.12 o 
   4   4   2    30149.31    29167.37    594.46 o 
   6   4   2   285932.25   281512.72   5607.87 o 
   8   4   2   148902.06   145461.44   2971.49 o 
  10   4   2    91717.45    86667.27   2112.65 o 
  12   4   2   134345.06   127867.54   2650.35 o 
  14   4   2    11466.22    10837.95    467.00 o 
  16   4   2    90332.17    85975.78   2430.71 o 
  18   4   2     1416.31     1598.26    251.32 o 
  20   4   2    67244.23    69471.95   1831.54 o 
  22   4   2    11934.14    12888.55   1083.44 o 
  24   4   2    16640.97    17083.10   1636.01 o 
  26   4   2     3597.04     3601.23    504.61 o 
  28   4   2    18077.14    18820.25   2114.69 o 
  30   4   2    13573.41    12969.56    887.13 o 
 -31   5   2     2069.27     1868.10    490.36 o 
 -29   5   2    28423.34    28088.15   2017.19 o 
 -27   5   2      111.81     -329.58    329.58 o 
 -25   5   2   108977.37   102849.35   5507.31 o 
 -23   5   2    72853.39    70321.91   1997.57 o 
 -21   5   2    34713.78    35905.14   1091.71 o 
 -19   5   2    95658.48    92172.16   2291.98 o 
 -17   5   2    16233.67    15626.57    980.08 o 
 -15   5   2    86981.87    83322.26   2044.40 o 
 -13   5   2    22089.38    21578.64    592.23 o 
 -11   5   2   405545.62   405500.31   7147.93 o 
  -9   5   2    90739.59    89434.27   1671.13 o 
  -7   5   2    80326.31    79683.62   1496.35 o 
  -5   5   2    46545.45    46967.43    926.20 o 
  -3   5   2   127366.12   128545.94   2331.71 o 
  -1   5   2    13407.70    13027.87    337.31 o 
   1   5   2   171102.55   168587.98   3022.32 o 
   3   5   2   268838.12   266441.47   4708.28 o 
   5   5   2     1162.23     1199.45    109.26 o 
   7   5   2   127495.92   121024.21   2803.09 o 
   9   5   2     3015.25     3753.38    270.60 o 
  11   5   2    80892.98    72878.49   1800.24 o 
  13   5   2      532.49      539.03    248.40 o 
  15   5   2   145638.78   137776.27   3927.09 o 
  17   5   2    76603.59    69849.18   1820.87 o 
  19   5   2    16624.56    15185.84    957.64 o 
  21   5   2    46422.14    46475.96   1358.37 o 
  23   5   2      295.51      308.26    634.65 o 
  25   5   2     3276.01     2895.20    484.12 o 
  27   5   2    13306.46    13642.11    870.68 o 
  29   5   2    22667.07    23426.83   1170.62 o 
 -30   6   2     5932.79     6006.58    652.39 o 
 -28   6   2     1094.18     1326.42    469.68 o 
 -26   6   2    32839.40    33487.50   2721.09 o 
 -24   6   2    83975.22    83029.84   2476.43 o 
 -22   6   2    24632.63    23811.97    865.23 o 
 -20   6   2     1675.01     1852.64    286.09 o 
 -18   6   2      573.80      367.87    225.78 o 
 -16   6   2     2100.06     1889.52    450.69 o 
 -14   6   2     1228.60     1509.98    223.23 o 
 -12   6   2    58387.14    58085.26   1327.67 o 
 -10   6   2    89594.41    88092.29   1893.85 o 
  -8   6   2    16800.30    16979.93    432.87 o 
  -6   6   2     1539.97     1731.62    143.61 o 
  -4   6   2      329.59      420.85    109.70 o 
  -2   6   2     8477.32     8873.16    282.85 o 
   0   6   2    54136.70    51507.66   1022.42 o 
   2   6   2   202268.39   200770.75   3598.85 o 
   4   6   2   162407.17   164732.31   2982.08 o 
   6   6   2      806.66      798.60    153.91 o 
   8   6   2    17253.17    16577.83    509.82 o 
  10   6   2      504.97      546.45    188.97 o 
  12   6   2      378.42      415.57    158.54 o 
  14   6   2    35647.03    34240.20   1536.21 o 
  16   6   2   159324.14   150305.77   3563.25 o 
  18   6   2    48244.99    45080.88   1310.78 o 
  20   6   2      873.56      968.12    327.30 o 
  22   6   2     8229.10     8830.24    555.69 o 
  24   6   2     3100.39     3045.89    488.39 o 
  26   6   2     9018.47     8943.08    750.23 o 
  28   6   2    19429.71    19698.24   1087.36 o 
 -27   7   2    17393.01    18139.90    984.33 o 
 -25   7   2    18651.68    17508.40   4371.30 o 
 -23   7   2    59063.70    55805.21   1713.27 o 
 -21   7   2    71537.19    71912.74   1931.12 o 
 -19   7   2    31018.42    30962.34   1007.73 o 
 -17   7   2      194.59      313.07    233.57 o 
 -15   7   2    28619.07    30300.59    949.43 o 
 -13   7   2    48147.68    48766.69   1328.45 o 
 -11   7   2    23533.46    23931.44    675.04 o 
  -9   7   2    71700.16    69034.40   1547.87 o 
  -7   7   2    76048.95    74824.48   1654.71 o 
  -5   7   2    10992.34    11537.50    355.04 o 
  -3   7   2    36375.48    34273.18    745.87 o 
  -1   7   2   128160.47   130821.98   2415.77 o 
   1   7   2    88522.99    88230.63   1677.56 o 
   3   7   2    37619.35    37561.32   1152.98 o 
   5   7   2    58681.11    55557.49   1282.55 o 
   7   7   2    31646.92    29383.15    778.52 o 
   9   7   2     3510.28     3413.83    256.68 o 
  11   7   2    66588.56    64330.25   1480.87 o 
  13   7   2    76676.28    75048.38   1921.81 o 
  15   7   2    56272.56    52530.05   1456.49 o 
  17   7   2    28012.50    26404.68    914.17 o 
  19   7   2    45685.52    42816.23   1902.81 o 
  21   7   2     2496.96     2693.08    380.97 o 
  23   7   2    11238.82    10436.30    631.22 o 
  25   7   2    39986.51    40097.97   1581.34 o 
 -26   8   2     1716.44     1399.57    461.95 o 
 -24   8   2     3125.68     3018.14    512.15 o 
 -22   8   2    53460.90    53968.73   1582.15 o 
 -20   8   2   125202.54   124307.21   3077.71 o 
 -18   8   2     3970.35     4355.34    389.78 o 
 -16   8   2    69727.33    69933.56   2032.49 o 
 -14   8   2    91881.35    94865.32   2362.15 o 
 -12   8   2    26543.72    27285.41   1039.93 o 
 -10   8   2    26382.02    25895.64    739.73 o 
  -8   8   2   116884.56   116172.05   2488.76 o 
  -6   8   2   141927.16   143039.98   2999.82 o 
  -4   8   2     6178.27     6333.14    333.10 o 
  -2   8   2   184374.86   182755.38   3343.72 o 
   0   8   2    68381.33    68641.22   1546.41 o 
   2   8   2     2895.82     2438.83    226.02 o 
   4   8   2    30032.04    29140.91    792.02 o 
   6   8   2   123568.25   123823.77   2644.45 o 
   8   8   2    41289.61    41452.60   1049.96 o 
  10   8   2    75454.47    76409.47   1743.30 o 
  12   8   2   154404.28   150485.03   3570.29 o 
  14   8   2    36108.55    35231.79   1095.53 o 
  16   8   2     1194.74     1148.41    296.59 o 
  18   8   2    13660.10    13014.78    647.00 o 
  20   8   2    39371.93    39278.20   1951.80 o 
  22   8   2      863.94      579.92    329.82 o 
  24   8   2    59957.92    57424.50   1736.45 o 
 -23   9   2      196.36      298.01    342.39 o 
 -21   9   2    80221.15    80499.01   2177.80 o 
 -19   9   2    81582.20    80602.18   2146.44 o 
 -17   9   2    13467.64    13057.08    662.65 o 
 -15   9   2   125702.09   129018.71   3149.62 o 
 -13   9   2    46003.04    45770.60   1328.26 o 
 -11   9   2     1864.29     1972.84    291.05 o 
  -9   9   2    25150.80    26134.88    767.08 o 
  -7   9   2   199691.94   203619.92   4211.43 o 
  -5   9   2    28753.52    30172.91    836.96 o 
  -3   9   2    96205.66    99993.63   2571.41 o 
  -1   9   2   140272.47   143209.34   3545.27 o 
   1   9   2      652.45      756.21    207.73 o 
   3   9   2     2174.46     1868.93    244.72 o 
   5   9   2   133282.06   132787.44   2846.45 o 
   7   9   2   167377.25   168560.39   3546.29 o 
   9   9   2     6299.53     6793.70    405.53 o 
  11   9   2   174384.73   170425.27   4030.04 o 
  13   9   2    57482.61    57367.45   1604.03 o 
  15   9   2      299.13      345.85    282.62 o 
  17   9   2      850.19      936.96    330.17 o 
  19   9   2    47188.74    44486.30   1396.22 o 
  21   9   2    14426.77    15593.92    782.25 o 
 -20  10   2    36629.14    38432.75   1411.52 o 
 -18  10   2     7664.69     8506.06    584.18 o 
 -16  10   2    14469.26    15107.84    955.14 o 
 -14  10   2    32991.95    33161.02   1101.93 o 
 -12  10   2     8631.30     9310.54    556.75 o 
 -10  10   2      517.32      112.72    264.23 o 
  -8  10   2    28848.34    30266.48    880.09 o 
  -6  10   2    36726.91    35708.75   1157.61 o 
  -4  10   2     3947.69     3884.24    382.73 o 
  -2  10   2    58762.21    59512.27   1917.37 o 
   0  10   2    14381.18    15263.41    676.45 o 
   2  10   2       31.64      -25.43    240.37 o 
   4  10   2    12645.32    12559.37    529.26 o 
   6  10   2    80390.05    80752.55   1876.62 o 
   8  10   2    22786.71    22878.94    753.49 o 
  10  10   2    26359.64    26201.02    936.02 o 
  12  10   2    58484.65    59997.74   1699.95 o 
  14  10   2    12890.49    13839.29    690.18 o 
  16  10   2      390.15      278.62    321.71 o 
  18  10   2     3812.71     3588.14    695.78 o 
 -15  11   2      330.70      363.25    326.69 o 
 -13  11   2     4039.23     3261.80    420.58 o 
 -11  11   2     5805.00     5821.07    486.83 o 
  -9  11   2      635.83      647.14    380.09 o 
  -7  11   2      488.21      641.46    308.77 o 
  -5  11   2       54.78       60.80    289.42 o 
  -3  11   2       23.46      -87.94    309.24 o 
  -1  11   2     2027.96     2423.23    368.38 o 
   1  11   2     9716.47     9667.65    591.97 o 
   3  11   2     8371.66     8725.43    562.82 o 
   5  11   2     1134.72     1505.19    342.98 o 
   7  11   2      602.50       74.70    250.23 o 
   9  11   2      154.49      276.43    302.90 o 
  11  11   2      874.64      796.43    329.19 o 
  13  11   2     9933.07    11633.73    695.20 o 
  -8  12   2     5503.60     5545.46    610.27 o 
  -6  12   2     8757.61     8766.97    605.69 o 
  -4  12   2     1217.16     1259.56    365.25 o 
  -2  12   2    11089.68    11969.56    694.15 o 
   0  12   2      166.76       85.02    325.19 o 
   2  12   2     5636.62     5084.10    485.37 o 
   4  12   2     1329.66     1278.53    365.57 o 
   6  12   2     5738.83     5512.00    512.44 o 
 -33   1   3     1760.05      529.08    820.70 o 
 -31   1   3     6184.77     5513.47    585.47 o 
 -29   1   3     1398.69     1692.36    389.30 o 
 -27   1   3    15313.26    15570.31    812.99 o 
 -25   1   3    13479.65    13358.18   1316.75 o 
 -23   1   3    95022.86    88831.20   2129.99 o 
 -21   1   3    39702.66    40084.20   1078.83 o 
 -19   1   3    13007.00    12851.45    477.49 o 
 -17   1   3      331.44      301.54    128.64 o 
 -15   1   3    73071.51    71523.81   1491.42 o 
 -13   1   3     6583.81     7124.78    332.37 o 
 -11   1   3   237799.91   231925.77   6096.88 o 
  -9   1   3   162915.34   164063.45   3886.63 o 
  -7   1   3      136.48      246.62     64.31 o 
  -5   1   3   158484.75   163712.89   3119.09 o 
  -3   1   3    39869.88    44435.33    821.52 o 
  -1   1   3   129229.42   139481.62   3057.81 o 
   1   1   3    47008.56    51254.04    940.39 o 
   3   1   3   589962.12   603055.75  12400.39 o 
   5   1   3   185440.20   195906.44   3454.95 o 
   7   1   3    40165.30    40423.98    847.74 o 
   9   1   3    85947.56    87781.03   2651.50 o 
  11   1   3     6454.99     6712.89    324.59 o 
  13   1   3     4577.01     4486.93    225.37 o 
  15   1   3   170998.66   168434.95   3080.72 o 
  17   1   3   144016.16   143363.39   2887.10 o 
  19   1   3      416.14      155.43    182.62 o 
  21   1   3      774.67      670.34    298.11 o 
  23   1   3     1189.22     1660.99    349.34 o 
  25   1   3    13605.29    14484.89    778.23 o 
  27   1   3      618.82      955.93    616.88 o 
  29   1   3    25596.05    26018.33   2816.29 o 
  31   1   3     6173.82     6537.45   1041.96 o 
 -34   2   3    11070.02    10977.20    832.66 o 
 -32   2   3     5857.97     6842.02   1453.85 o 
 -30   2   3       56.91      237.32    358.51 o 
 -28   2   3    32588.10    31938.67   1284.39 o 
 -26   2   3     5633.58     5269.36    512.45 o 
 -24   2   3   144966.06   141630.08   3250.18 o 
 -22   2   3   127185.47   123728.41   2844.38 o 
 -20   2   3     2140.76     2412.07    296.50 o 
 -18   2   3     1056.25     1385.38    150.41 o 
 -16   2   3    24116.27    23559.66    645.20 o 
 -14   2   3    27841.21    29546.89   1050.67 o 
 -12   2   3   213340.42   210121.22   5167.27 o 
 -10   2   3   550568.69   544714.81  16145.70 o 
  -8   2   3   123331.75   126880.34   2558.11 o 
  -6   2   3    18693.61    18653.57    401.17 o 
  -4   2   3    65318.55    68430.62   1249.25 o 
  -2   2   3    61386.20    65736.09   1296.62 o 
   0   2   3    24888.87    26471.60    518.96 o 
   2   2   3   380794.31   391054.66   6831.88 o 
   4   2   3   450400.19   444293.19   8696.44 o 
   6   2   3    17029.24    17186.64    380.95 o 
   8   2   3    40088.68    38709.98    832.14 o 
  10   2   3    58396.45    61127.66   1177.45 o 
  12   2   3      938.45     1376.34    126.51 o 
  14   2   3    26182.16    26839.83    608.14 o 
  16   2   3   254293.92   248098.50   4849.85 o 
  18   2   3   142638.36   140188.59   3321.60 o 
  20   2   3     5665.38     6101.43    495.38 o 
  22   2   3    48559.74    47740.22   1602.99 o 
  24   2   3       49.32      133.48    400.22 o 
  26   2   3    11086.87    11183.30    811.48 o 
  28   2   3    37379.21    36186.26   1421.75 o 
  30   2   3   111728.61   117352.48   4817.11 o 
 -33   3   3     3250.78     3012.64    996.27 o 
 -31   3   3       59.30      212.62    402.53 o 
 -29   3   3    16781.74    16664.56    916.27 o 
 -27   3   3     6849.10     6935.98    600.43 o 
 -25   3   3    48402.30    47667.61   1640.92 o 
 -23   3   3   184785.52   175376.70  12476.47 o 
 -21   3   3   110445.16   104013.29   3999.99 o 
 -19   3   3     1045.20     1185.14    250.15 o 
 -17   3   3      200.19      279.84    126.90 o 
 -15   3   3      818.19      970.29    134.66 o 
 -13   3   3    51441.44    54088.89   1273.73 o 
 -11   3   3   424540.00   427301.75   7504.76 o 
  -9   3   3   353470.25   359340.19   7078.97 o 
  -7   3   3     7797.85     8325.38    242.67 o 
  -5   3   3    11236.60    11837.16    293.49 o 
  -3   3   3     2625.01     2947.19    140.52 o 
  -1   3   3    50049.50    51781.04    973.19 o 
   1   3   3   338919.34   353965.06   6192.02 o 
   3   3   3  1032688.12  1015524.44  17618.91 o 
   5   3   3   383138.19   376562.31   6589.10 o 
   7   3   3     1717.40     2084.83    158.41 o 
   9   3   3    37935.98    38550.15    898.56 o 
  11   3   3    26810.50    28576.24    607.95 o 
  13   3   3      559.32      628.49    219.90 o 
  15   3   3   209764.16   211207.48   4821.86 o 
  17   3   3   197474.39   201130.25   4631.58 o 
  19   3   3     3909.29     4292.92    351.67 o 
  21   3   3    16406.60    17186.58   1059.99 o 
  23   3   3     8823.85     9384.60    656.44 o 
  25   3   3        1.57     -311.79    311.79 o 
  27   3   3    27798.30    29444.24   1652.76 o 
  29   3   3   134879.89   137572.12   3991.07 o 
  31   3   3    67671.30    70214.23   2365.04 o 
 -32   4   3    14407.10    13650.96   2154.66 o 
 -30   4   3      112.14      281.38    397.94 o 
 -28   4   3       45.72     -165.15    331.64 o 
 -26   4   3     4875.84     4890.73    582.62 o 
 -24   4   3    69735.37    66765.33   3277.46 o 
 -22   4   3   159469.02   152086.38   5292.56 o 
 -20   4   3    70232.11    67750.54   1752.03 o 
 -18   4   3    12245.48    11302.95    495.35 o 
 -16   4   3      629.65      453.24    143.09 o 
 -14   4   3     7225.15     7021.98    282.03 o 
 -12   4   3   172540.80   171369.50   3106.20 o 
 -10   4   3   282663.69   281011.62   4995.01 o 
  -8   4   3   150363.34   152631.31   2748.64 o 
  -6   4   3    17845.04    18077.35    419.03 o 
  -4   4   3      185.75      179.20     77.99 o 
  -2   4   3      997.43     1306.87    105.88 o 
   0   4   3    94113.51    95296.30   1739.59 o 
   2   4   3   358119.38   358375.94   6287.80 o 
   4   4   3   333769.66   324845.03   5714.53 o 
   6   4   3    54826.14    52950.34   1169.88 o 
   8   4   3    14653.47    14966.74    442.32 o 
  10   4   3     2452.11     2481.07    255.02 o 
  12   4   3     9989.17     9534.88    361.11 o 
  14   4   3   116569.65   113541.88   2718.63 o 
  16   4   3   147848.16   148724.38   3499.37 o 
  18   4   3    50489.82    52603.79   1449.93 o 
  20   4   3     4220.41     4613.03    391.70 o 
  22   4   3       76.30       -3.58    320.01 o 
  24   4   3     8670.65     8722.47    658.84 o 
  26   4   3    20562.71    22088.03   1809.79 o 
  28   4   3    70221.44    73233.73   2391.06 o 
  30   4   3    52022.30    54992.05   2992.43 o 
 -31   5   3    20245.11    20443.73   1066.81 o 
 -29   5   3     2030.96     2246.43    483.19 o 
 -27   5   3    47505.09    44030.75   2246.40 o 
 -25   5   3    53435.72    52796.77   2198.07 o 
 -23   5   3     7982.25     8703.11    571.05 o 
 -21   5   3    50922.19    50181.70   1406.10 o 
 -19   5   3   145262.56   139045.27   3284.52 o 
 -17   5   3    22553.04    21771.11    732.75 o 
 -15   5   3    83432.65    79888.15   1959.17 o 
 -13   5   3   131889.36   128122.51   2672.01 o 
 -11   5   3    38385.25    39692.49    820.28 o 
  -9   5   3    39263.17    40249.52    826.43 o 
  -7   5   3   184550.44   183073.98   3287.46 o 
  -5   5   3   151040.50   150291.23   2718.35 o 
  -3   5   3     4501.73     4819.62    203.74 o 
  -1   5   3   139788.34   136365.31   2676.28 o 
   1   5   3    85245.25    84174.76   1570.34 o 
   3   5   3    14597.28    14558.81    361.24 o 
   5   5   3    33203.35    30752.59    646.88 o 
   7   5   3    79331.05    73321.91   1597.87 o 
   9   5   3    21514.69    22087.91    608.78 o 
  11   5   3    70982.73    64225.36   1444.08 o 
  13   5   3   187366.70   177023.70   4077.18 o 
  15   5   3    48283.75    46445.77   1292.93 o 
  17   5   3    32398.15    34008.82   1199.83 o 
  19   5   3    42491.14    43335.78   1283.97 o 
  21   5   3    48508.84    50192.79   1461.36 o 
  23   5   3       40.49     -174.68    325.82 o 
  25   5   3    28631.38    29134.81   1245.45 o 
  27   5   3    34630.43    37317.67   1492.95 o 
  29   5   3    12088.98    12328.54    892.56 o 
 -30   6   3     1826.46     1998.29    516.17 o 
 -28   6   3    44580.15    45800.74   1945.94 o 
 -26   6   3    34240.22    35783.19   1405.24 o 
 -24   6   3       30.76      -56.83    267.47 o 
 -22   6   3     2608.21     2237.50    313.12 o 
 -20   6   3    60047.38    60801.70   1643.58 o 
 -18   6   3    71098.23    72395.39   1859.80 o 
 -16   6   3    13195.82    13269.58    551.60 o 
 -14   6   3   127747.32   127354.63   2996.64 o 
 -12   6   3    12765.09    12428.28    424.76 o 
 -10   6   3     2841.30     2704.94    212.67 o 
  -8   6   3    55251.04    55410.54   1103.08 o 
  -6   6   3   232777.81   231292.91   4140.85 o 
  -4   6   3    48809.77    47518.26    959.67 o 
  -2   6   3   141878.33   139255.50   2543.79 o 
   0   6   3   187662.52   183301.19   3306.25 o 
   2   6   3      359.34      254.85    110.75 o 
   4   6   3     3734.03     3619.83    231.83 o 
   6   6   3    89100.56    86988.02   2094.81 o 
   8   6   3   127503.00   121966.56   2865.92 o 
  10   6   3     2760.91     2430.06    255.92 o 
  12   6   3   162477.09   147942.06   3467.82 o 
  14   6   3    86874.97    82738.40   3371.68 o 
  16   6   3        2.64      -66.14    208.28 o 
  18   6   3     7414.89     7370.26    481.71 o 
  20   6   3    83697.89    84870.15   2329.25 o 
  22   6   3    31301.05    32077.17   1256.90 o 
  24   6   3    16470.44    16079.28   1125.51 o 
  26   6   3    53230.25    54622.52   2523.23 o 
 -27   7   3    21627.57    20399.56   1026.49 o 
 -25   7   3      566.40      480.71    364.24 o 
 -23   7   3    10296.52     9924.02    593.54 o 
 -21   7   3     4528.27     4552.20    423.95 o 
 -19   7   3    37075.98    39266.00   1862.90 o 
 -17   7   3     8134.31     8478.15    636.90 o 
 -15   7   3    32105.78    31756.42   1246.92 o 
 -13   7   3     9953.39    10029.83    476.27 o 
 -11   7   3    13977.81    14040.54    485.44 o 
  -9   7   3      967.22      915.03    175.93 o 
  -7   7   3    63177.53    61507.51   1220.84 o 
  -5   7   3    86929.01    85448.92   1639.84 o 
  -3   7   3    14586.19    15068.99    418.34 o 
  -1   7   3   150759.28   149996.81   2746.26 o 
   1   7   3    29932.46    29754.56    774.39 o 
   3   7   3    11305.67    11142.39    414.19 o 
   5   7   3     1014.31     1088.85    200.46 o 
   7   7   3    88031.60    87790.75   1926.54 o 
   9   7   3    74389.80    72174.63   1631.27 o 
  11   7   3     8622.04     7707.60    372.61 o 
  13   7   3    99919.41    94755.02   2839.58 o 
  15   7   3        5.74     -110.65    229.43 o 
  17   7   3     8956.60     8394.06    514.40 o 
  19   7   3     4547.80     4701.43    523.71 o 
  21   7   3    37672.91    35583.29   1357.44 o 
  23   7   3      308.72        5.90    329.15 o 
  25   7   3    50631.72    52136.45   2531.21 o 
 -26   8   3     2969.34     3147.73    538.80 o 
 -24   8   3     1535.97     1609.27    406.50 o 
 -22   8   3     7252.22     7470.46    542.76 o 
 -20   8   3     1478.22     1720.60    339.91 o 
 -18   8   3     1602.54     1733.85    329.01 o 
 -16   8   3     9935.48    10420.71    900.28 o 
 -14   8   3     9367.02     9915.01    520.06 o 
 -12   8   3     4862.05     5351.93    520.00 o 
 -10   8   3    22164.12    23392.32    695.63 o 
  -8   8   3     1096.70     1125.25    202.94 o 
  -6   8   3    18381.60    18542.56    624.07 o 
  -4   8   3     3216.17     3386.99    221.90 o 
  -2   8   3    27641.88    27574.64    660.41 o 
   0   8   3    20650.19    20512.27    615.30 o 
   2   8   3    10207.50    10268.93    423.41 o 
   4   8   3     9059.03     8919.00    403.13 o 
   6   8   3     3796.09     4257.21    339.33 o 
   8   8   3    16023.16    15729.16    645.56 o 
  10   8   3       90.35      -68.34    186.61 o 
  12   8   3     2605.98     2790.96    334.55 o 
  14   8   3     7220.77     6977.51    472.82 o 
  16   8   3    14559.90    14133.37    897.80 o 
  18   8   3      448.90      160.73    278.60 o 
  20   8   3     4632.60     4348.52    447.59 o 
  22   8   3      264.08       58.87    385.20 o 
 -23   9   3       51.26      -67.10    321.65 o 
 -21   9   3     8520.28     9163.54    616.37 o 
 -19   9   3    20365.53    21154.98    845.35 o 
 -17   9   3     1718.59     2199.41    342.42 o 
 -15   9   3     7844.04     7812.24    527.68 o 
 -13   9   3     4741.60     5149.01    429.00 o 
 -11   9   3     4603.42     4523.57    376.05 o 
  -9   9   3      115.12      -55.48    188.81 o 
  -7   9   3     8541.65     8953.89    431.35 o 
  -5   9   3     8155.77     8686.01    411.00 o 
  -3   9   3      399.98      229.14    221.11 o 
  -1   9   3    15288.89    15776.16    553.52 o 
   1   9   3    14902.63    15383.87    554.48 o 
   3   9   3    13274.15    13063.80    779.06 o 
   5   9   3     6039.37     6312.73    378.89 o 
   7   9   3    13092.53    12387.34    507.90 o 
   9   9   3     3124.97     3378.96    419.10 o 
  11   9   3     4534.21     4387.80    395.83 o 
  13   9   3    13868.78    13760.21    666.08 o 
  15   9   3     9039.80     8857.00    558.25 o 
  17   9   3      202.33       51.75    287.79 o 
  19   9   3      138.11     -300.98    300.98 o 
  21   9   3     1028.34      903.13    498.77 o 
 -20  10   3    25647.61    28420.57   1062.89 o 
 -18  10   3    42696.97    44817.22   1718.26 o 
 -16  10   3     3771.28     3860.98    660.87 o 
 -14  10   3    76869.16    80256.53   2123.45 o 
 -12  10   3    15657.54    15267.68    687.36 o 
 -10  10   3     5932.15     6115.31    462.35 o 
  -8  10   3     7617.88     7981.36    507.87 o 
  -6  10   3    94601.05    98726.41   2587.95 o 
  -4  10   3    16902.12    17421.30    744.83 o 
  -2  10   3    53531.55    53118.83   1553.44 o 
   0  10   3   107548.80   109641.61   2832.70 o 
   2  10   3     3556.16     4017.92    543.47 o 
   4  10   3       68.48      -11.49    211.91 o 
   6  10   3    33104.14    34138.30    970.63 o 
   8  10   3    59515.09    58322.74   1456.21 o 
  10  10   3      340.89      458.68    291.12 o 
  12  10   3    52633.89    51725.30   1520.60 o 
  14  10   3    22393.66    20558.84    861.98 o 
  16  10   3      182.24       58.85    318.98 o 
 -15  11   3    31711.16    33164.77   1149.44 o 
 -13  11   3    31343.50    32862.61   1202.03 o 
 -11  11   3     1515.58      822.50    401.24 o 
  -9  11   3     1826.70     1429.54    427.38 o 
  -7  11   3    67371.07    68161.41   1947.60 o 
  -5  11   3    69899.86    73056.88   2050.32 o 
  -3  11   3     3014.79     3079.82    396.58 o 
  -1  11   3    97625.30    98594.11   2632.75 o 
   1  11   3    28680.86    29212.72   1059.18 o 
   3  11   3      102.95     -223.69    265.56 o 
   5  11   3     4349.73     4609.77    379.50 o 
   7  11   3    42914.66    42030.05   1157.83 o 
   9  11   3    18571.15    18423.33    806.22 o 
  11  11   3    21355.15    21783.24   1000.03 o 
  13  11   3    63801.94    65767.81   1885.95 o 
  -6  12   3    46648.58    47523.25   1518.67 o 
  -4  12   3     5024.57     6031.45    527.15 o 
  -2  12   3    19607.49    20120.53    891.03 o 
   0  12   3    37389.80    38988.75   1325.83 o 
   2  12   3    11118.62    10260.24    656.77 o 
   4  12   3     3986.07     4662.55    481.75 o 
 -34   0   4    94329.45   103701.83   6461.93 o 
 -32   0   4     3086.27     3386.46   1313.12 o 
 -30   0   4     4375.21     3305.86    526.98 o 
 -28   0   4    16679.22    16815.47    950.73 o 
 -26   0   4    28257.03    29182.56   2125.18 o 
 -24   0   4   103830.01   103374.34   3458.06 o 
 -22   0   4   435190.91   425587.00  12840.37 o 
 -20   0   4   163724.66   164667.23   5176.77 o 
 -18   0   4    61318.26    62475.96   2131.11 o 
 -16   0   4    61819.84    62166.88   1691.06 o 
 -14   0   4    29140.88    26954.06    859.42 o 
 -12   0   4    12671.76    12694.07    446.46 o 
 -10   0   4   527666.12   518102.28  12797.17 o 
  -8   0   4  1825235.38  1681746.88  41248.81 o 
  -6   0   4   123680.81   133957.14   3382.18 o 
  -4   0   4    59073.12    61082.48   1585.04 o 
  -2   0   4    12114.79    12116.18    673.84 o 
   0   0   4   179523.78   183582.02   4616.33 o 
   2   0   4    41681.49    42495.55   1204.38 o 
   4   0   4   625825.25   654479.56  16650.67 o 
   6   0   4   480916.53   512155.53  12700.24 o 
   8   0   4    39747.01    43267.56   1250.44 o 
  10   0   4    40731.88    42318.71   1241.13 o 
  12   0   4    10234.27    11707.85    502.68 o 
  14   0   4     2121.30     2076.08    247.40 o 
  16   0   4   257370.67   248071.27   6355.84 o 
  18   0   4   449724.34   448405.28  15601.93 o 
  20   0   4    84295.63    82836.71   4820.53 o 
  22   0   4    13869.79    14732.70    822.40 o 
  24   0   4    15145.55    14617.08   1675.95 o 
  26   0   4       13.79     1053.95    863.89 o 
  28   0   4     6352.47     5995.42   1313.12 o 
  30   0   4    57722.39    51488.07   3783.85 o 
 -35   1   4    79173.51    95533.16   4382.75 o 
 -33   1   4    34075.00    31350.37   1403.03 o 
 -31   1   4       38.75       47.92    353.83 o 
 -29   1   4     1346.80      809.26    369.27 o 
 -27   1   4    30564.91    29204.95    929.19 o 
 -25   1   4    19637.79    18834.14    683.18 o 
 -23   1   4   222935.27   221681.69   4893.58 o 
 -21   1   4   205690.64   203169.95   4472.56 o 
 -19   1   4     5076.54     5373.54    319.21 o 
 -17   1   4    19547.14    19953.38    531.71 o 
 -15   1   4    27430.18    28149.23    601.81 o 
 -13   1   4    41904.05    41429.62    937.94 o 
 -11   1   4    95667.10    94492.32   2714.39 o 
  -9   1   4   893595.31   865506.00  22347.49 o 
  -7   1   4   423126.59   412838.25   9037.86 o 
  -5   1   4    51334.93    53862.77   1003.95 o 
  -3   1   4   352341.97   377184.28   6625.19 o 
  -1   1   4    19397.55    21330.64    440.78 o 
   1   1   4      128.03      264.80     72.14 o 
   3   1   4   328522.25   334647.19   5864.51 o 
   5   1   4   757745.94   767141.25  18089.43 o 
   7   1   4    72820.33    69539.17   1769.46 o 
   9   1   4    10738.11    10271.39    565.31 o 
  11   1   4     1687.04     1607.41    142.43 o 
  13   1   4      614.52      966.78    162.38 o 
  15   1   4    53528.27    54320.46   1116.65 o 
  17   1   4   360362.19   351886.53   6807.29 o 
  19   1   4   195069.50   193023.20   4261.78 o 
  21   1   4     6440.95     6478.51    932.42 o 
  23   1   4    36198.91    36550.69   1338.39 o 
  25   1   4     6179.60     6679.30    583.33 o 
  27   1   4       54.33      -48.86    563.29 o 
  29   1   4    20873.24    20518.86   1579.28 o 
  31   1   4    78210.11    78904.09   5770.81 o 
 -34   2   4    22379.12    24598.80   1193.96 o 
 -32   2   4     8166.75     8950.04    703.84 o 
 -30   2   4     8278.78     7931.31    900.19 o 
 -28   2   4     2018.09     1699.04    397.04 o 
 -26   2   4     7300.14     6347.39    657.17 o 
 -24   2   4    51395.87    49120.96   1316.98 o 
 -22   2   4    66180.89    63192.82   1586.95 o 
 -20   2   4    58400.40    55610.24   1569.56 o 
 -18   2   4    45958.81    45055.50   1446.68 o 
 -16   2   4    26291.56    27446.45    677.45 o 
 -14   2   4      676.70      865.05    109.46 o 
 -12   2   4     1761.30     1587.01    117.81 o 
 -10   2   4    57376.55    56462.84   1085.94 o 
  -8   2   4   195145.55   202661.06   3601.52 o 
  -6   2   4    89205.27    93041.31   1690.30 o 
  -4   2   4     1119.45     1387.87     90.52 o 
  -2   2   4    53473.65    56571.19   1049.49 o 
   0   2   4    27262.04    29083.78    650.87 o 
   2   2   4   137531.16   141571.42   2530.97 o 
   4   2   4   180012.03   182225.02   3977.49 o 
   6   2   4   254972.48   264856.72   7125.82 o 
   8   2   4    63166.58    65743.41   1252.62 o 
  10   2   4      174.16      187.19     89.75 o 
  12   2   4    15173.98    15436.48    407.27 o 
  14   2   4    25811.83    25901.14    603.25 o 
  16   2   4    22715.25    21442.58    590.14 o 
  18   2   4    49625.97    50394.78   1385.74 o 
  20   2   4    26618.40    28125.36   1087.02 o 
  22   2   4      446.22     -281.16    298.40 o 
  24   2   4     9661.41    11266.32    723.49 o 
  26   2   4    15321.87    14157.34    822.83 o 
  28   2   4    15077.73    14667.82    870.48 o 
  30   2   4    23496.70    24454.46   4051.66 o 
 -33   3   4     7708.62     7964.52    711.22 o 
 -31   3   4    26957.85    24289.11   1135.62 o 
 -29   3   4       70.06      297.84    341.11 o 
 -27   3   4    14326.73    14327.45   1589.21 o 
 -25   3   4    13897.58    13156.08    869.22 o 
 -23   3   4      972.05      969.05    300.77 o 
 -21   3   4     1950.46     1824.51    308.58 o 
 -19   3   4    36878.25    36252.27   1770.63 o 
 -17   3   4    61234.80    61518.72   1338.89 o 
 -15   3   4     2466.12     2908.30    179.23 o 
 -13   3   4    77768.97    80447.77   1527.06 o 
 -11   3   4    29893.88    29077.30    678.14 o 
  -9   3   4     3987.14     4017.25    225.49 o 
  -7   3   4      644.12      608.68    106.89 o 
  -5   3   4    76611.73    79997.23   1473.76 o 
  -3   3   4    30953.14    31650.17    632.82 o 
  -1   3   4    19404.90    20449.11    440.41 o 
   1   3   4   149619.97   153389.34   2734.64 o 
   3   3   4    22585.47    24037.33    509.80 o 
   5   3   4      642.15      811.68    122.34 o 
   7   3   4    12083.76    12680.38    358.25 o 
   9   3   4    45758.85    44241.91    883.98 o 
  11   3   4     7402.68     7301.00    240.37 o 
  13   3   4    52663.42    52741.60   1227.77 o 
  15   3   4    50628.41    49709.70   1346.91 o 
  17   3   4      326.42      236.64    213.13 o 
  19   3   4    29791.89    30737.93    988.60 o 
  21   3   4    15766.86    16267.50   1512.82 o 
  23   3   4    19391.30    20172.88    949.36 o 
  25   3   4     1801.30     1703.89    432.97 o 
  27   3   4    45358.17    46896.95   1778.53 o 
  29   3   4    10276.91    10922.69    829.37 o 
 -32   4   4    10439.56    10396.40    810.07 o 
 -30   4   4    19364.40    17024.88   1248.78 o 
 -28   4   4    11887.38    11257.51    756.69 o 
 -26   4   4    48348.19    44208.37   1691.41 o 
 -24   4   4     6954.21     6242.32    701.64 o 
 -22   4   4   102248.84    98777.30   2777.77 o 
 -20   4   4     1305.99     1518.00    241.47 o 
 -18   4   4   111499.11   110305.93   2394.17 o 
 -16   4   4    17731.52    17137.36    675.79 o 
 -14   4   4   192754.66   191012.42   3465.98 o 
 -12   4   4   158924.12   157110.75   2859.36 o 
 -10   4   4    70158.64    69142.62   1325.64 o 
  -8   4   4   151673.45   148762.89   2699.15 o 
  -6   4   4    24595.96    24758.53    541.60 o 
  -4   4   4   272386.34   274981.94   4861.17 o 
  -2   4   4     6729.81     6668.46    287.06 o 
   0   4   4   173837.73   178599.77   3190.83 o 
   2   4   4     4165.70     4578.97    182.96 o 
   4   4   4   144592.03   141806.91   2562.82 o 
   6   4   4   103773.58   104642.55   1927.55 o 
   8   4   4    31980.13    30351.87    764.87 o 
  10   4   4    62505.09    61021.75   1373.94 o 
  12   4   4    66868.65    66762.73   1503.22 o 
  14   4   4   128012.66   126345.12   3008.39 o 
  16   4   4     1575.95     2109.05    274.94 o 
  18   4   4    52630.84    56090.77   1541.03 o 
  20   4   4      530.80      386.31    256.40 o 
  22   4   4    60901.06    64061.58   2572.65 o 
  24   4   4    14024.77    14456.05    836.80 o 
  26   4   4     9164.74     9793.50    767.98 o 
  28   4   4     5495.05     6031.34    655.78 o 
 -31   5   4     5472.76     5125.60    597.25 o 
 -29   5   4      834.54      451.14    390.19 o 
 -27   5   4    29985.52    28596.07   1514.67 o 
 -25   5   4     3703.08     3404.43    582.52 o 
 -23   5   4    72930.59    72183.51   2156.01 o 
 -21   5   4    93328.69    93942.45   2348.62 o 
 -19   5   4    10950.39    10902.41    606.00 o 
 -17   5   4    91284.92    91267.47   2232.64 o 
 -15   5   4    32652.01    31828.13    923.18 o 
 -13   5   4   213975.05   212076.03   3832.37 o 
 -11   5   4     2746.52     3017.14    182.02 o 
  -9   5   4   391029.56   389339.88   6863.93 o 
  -7   5   4   162184.38   165607.52   2989.83 o 
  -5   5   4   116175.45   116101.07   2131.81 o 
  -3   5   4   144008.47   142553.73   2587.97 o 
  -1   5   4     7796.59     7576.87    251.37 o 
   1   5   4    62399.80    63325.09   1218.16 o 
   3   5   4   100523.82   101627.92   1881.10 o 
   5   5   4   246730.73   238671.73   5336.57 o 
   7   5   4     8926.09     8439.16    338.05 o 
   9   5   4    47333.68    44724.53   1229.25 o 
  11   5   4      376.56      345.54    155.67 o 
  13   5   4    27707.71    26701.41    856.88 o 
  15   5   4       27.05      -78.11    215.61 o 
  17   5   4    95953.98    97954.88   2460.12 o 
  19   5   4    48504.05    49503.87   1428.73 o 
  21   5   4     9204.04     9049.96    551.92 o 
  23   5   4    37403.96    38348.74   1769.59 o 
  25   5   4      498.99      569.34    405.47 o 
  27   5   4     3958.44     3147.99    556.56 o 
 -30   6   4     1400.28      674.73    456.82 o 
 -28   6   4     8814.85     8102.92    716.61 o 
 -26   6   4        8.00       63.62    354.48 o 
 -24   6   4    49036.52    49302.59   1446.67 o 
 -22   6   4    52409.23    53437.21   1499.61 o 
 -20   6   4    33654.88    36437.63   1108.25 o 
 -18   6   4     3965.10     3673.65    325.06 o 
 -16   6   4      166.62      115.26    188.76 o 
 -14   6   4      385.89      651.96    201.37 o 
 -12   6   4     3466.80     3826.45    253.36 o 
 -10   6   4    80352.93    79498.41   1528.26 o 
  -8   6   4   197466.12   195146.09   3520.04 o 
  -6   6   4   114526.21   117779.14   2185.18 o 
  -4   6   4     1354.24     1221.37    134.36 o 
  -2   6   4     6541.02     7294.11    283.87 o 
   0   6   4       32.83       70.19    101.21 o 
   2   6   4    20420.55    19845.96    482.47 o 
   4   6   4    69771.65    67224.34   1496.03 o 
   6   6   4    67631.54    66709.41   1492.39 o 
   8   6   4     2846.15     2998.38    235.13 o 
  10   6   4    19425.46    19016.05    586.32 o 
  12   6   4    24568.70    24475.59    816.19 o 
  14   6   4     8940.56     8930.70    489.78 o 
  16   6   4    59768.94    59803.89   1635.13 o 
  18   6   4   103361.47   105126.77   3022.51 o 
  20   6   4    32858.97    35638.41   1760.66 o 
  22   6   4      732.83      366.23    311.47 o 
  24   6   4     9454.04    11699.16    836.43 o 
  26   6   4      446.70      950.56    594.51 o 
 -29   7   4     2423.29     1581.66    500.49 o 
 -27   7   4    12370.90    13423.53    988.66 o 
 -25   7   4    17404.82    17140.12    767.59 o 
 -23   7   4    25187.61    25477.75    931.72 o 
 -21   7   4    39560.63    40642.45   1366.63 o 
 -19   7   4    47655.18    49944.96   1408.17 o 
 -17   7   4    20953.73    20484.61    780.57 o 
 -15   7   4     2059.19     1960.00    321.71 o 
 -13   7   4    68461.26    67757.30   1724.12 o 
 -11   7   4    51957.77    51140.30   1202.55 o 
  -9   7   4    72229.64    71548.10   1592.92 o 
  -7   7   4    80360.50    78937.52   1529.00 o 
  -5   7   4   116419.77   116266.95   2175.59 o 
  -3   7   4    15219.53    15453.40    428.71 o 
  -1   7   4    24094.13    22975.27    555.62 o 
   1   7   4    99942.52    96426.48   2080.60 o 
   3   7   4    34847.82    35880.00    905.34 o 
   5   7   4    20521.82    20436.65    607.68 o 
   7   7   4    30388.75    28692.40    782.47 o 
   9   7   4    18996.45    17926.02    586.95 o 
  11   7   4      356.79      344.42    188.94 o 
  13   7   4    66287.56    64978.30   1734.99 o 
  15   7   4   110022.86   105015.56   2614.22 o 
  17   7   4    34658.84    33019.79   1090.03 o 
  19   7   4    19373.27    19125.98    798.09 o 
  21   7   4    17723.24    18127.12    814.07 o 
  23   7   4     4949.46     5112.64    507.21 o 
  25   7   4     7689.84     9594.57    974.57 o 
 -26   8   4    44955.30    45926.97   1693.09 o 
 -24   8   4    16272.89    17503.49    793.10 o 
 -22   8   4      775.58     1041.34    332.13 o 
 -20   8   4    48414.70    50704.02   1793.08 o 
 -18   8   4   123079.03   126394.89   3073.11 o 
 -16   8   4    10192.65    10153.83    529.12 o 
 -14   8   4    84244.37    84863.47   2131.97 o 
 -12   8   4   109214.65   111845.01   2414.16 o 
 -10   8   4    10364.68    10285.14    521.31 o 
  -8   8   4     1761.45     1863.55    221.40 o 
  -6   8   4    72736.41    71977.28   1616.77 o 
  -4   8   4    89613.67    89897.06   1744.99 o 
  -2   8   4     5176.95     4801.51    312.39 o 
   0   8   4   143242.70   143504.72   3020.33 o 
   2   8   4   162993.42   161897.00   3383.19 o 
   4   8   4    15068.97    14404.33    517.63 o 
   6   8   4    16945.68    17020.35    573.98 o 
   8   8   4   111524.71   108320.31   2371.76 o 
  10   8   4    68612.77    64504.98   1980.71 o 
  12   8   4    25200.06    24215.38    857.39 o 
  14   8   4   117186.69   118177.89   3518.82 o 
  16   8   4    30630.64    29465.02   1020.72 o 
  18   8   4      211.02      586.69    311.23 o 
  20   8   4     7788.16     8048.38    589.45 o 
  22   8   4    36394.03    36460.20   1271.30 o 
 -23   9   4     1712.17      923.72    349.00 o 
 -21   9   4      670.56      780.51    334.91 o 
 -19   9   4    85905.41    90725.55   2355.22 o 
 -17   9   4   141791.95   148757.14   3590.30 o 
 -15   9   4     1580.37     1856.84    328.13 o 
 -13   9   4   200125.28   206824.98   4790.09 o 
 -11   9   4    35437.51    35590.07    963.18 o 
  -9   9   4     9223.13     8835.05    423.91 o 
  -7   9   4     3526.25     3471.88    288.61 o 
  -5   9   4   133760.45   137299.22   3413.13 o 
  -3   9   4    51948.83    54954.22   1557.06 o 
  -1   9   4    70917.34    69566.21   1613.94 o 
   1   9   4   185880.58   185094.34   3864.71 o 
   3   9   4    20770.80    21503.72    685.83 o 
   5   9   4     5273.24     5265.65    371.89 o 
   7   9   4    60642.51    60176.31   1456.85 o 
   9   9   4    98347.61    98492.91   2210.45 o 
  11   9   4       54.71      -41.95    250.37 o 
  13   9   4   101919.96    99099.64   3011.88 o 
  15   9   4    44932.98    44464.60   1378.27 o 
  17   9   4      420.41      187.62    296.78 o 
  19   9   4       65.32      -79.07    308.38 o 
 -20  10   4    12972.32    13513.43    718.26 o 
 -18  10   4    44028.48    45709.99   1531.22 o 
 -16  10   4     7423.15     7280.15    522.35 o 
 -14  10   4    27142.57    28671.52   1001.99 o 
 -12  10   4    50604.87    55977.03   1568.28 o 
 -10  10   4     7619.26     7952.31    506.33 o 
  -8  10   4      474.96      293.26    265.87 o 
  -6  10   4    22479.82    23438.08    882.77 o 
  -4  10   4    46331.46    47751.61   1434.88 o 
  -2  10   4     1033.71      831.43    290.85 o 
   0  10   4    31250.42    32540.62   1096.23 o 
   2  10   4    32651.26    32833.57   1344.78 o 
   4  10   4     3645.59     3579.11    324.77 o 
   6  10   4     5183.12     4933.84    372.44 o 
   8  10   4    21433.97    20967.58    721.63 o 
  10  10   4     5142.75     5539.46    472.57 o 
  12  10   4    18173.64    19701.91    837.49 o 
  14  10   4    47382.64    48167.01   1472.64 o 
  16  10   4    13243.69    13208.85    734.92 o 
 -15  11   4      587.79      467.47    315.68 o 
 -13  11   4     3664.83     4086.34    423.98 o 
 -11  11   4     6675.59     7417.97    647.35 o 
  -9  11   4     6533.92     7211.05    751.94 o 
  -7  11   4     2186.77     2083.39    365.25 o 
  -5  11   4     1868.71     2633.24    386.55 o 
  -3  11   4     3768.28     3893.14    426.77 o 
  -1  11   4     7142.49     7558.91    555.83 o 
   1  11   4       63.21      334.59    309.24 o 
   3  11   4    12525.05    12630.75    902.77 o 
   5  11   4     7764.83     7562.09    464.06 o 
   7  11   4      337.46       77.49    258.26 o 
   9  11   4     2225.57     2269.03    391.79 o 
  11  11   4       18.29      117.24    321.91 o 
  -6  12   4     1368.05     1376.96    588.55 o 
  -4  12   4     8669.09     8321.36    613.52 o 
  -2  12   4      151.20      103.18    384.05 o 
   0  12   4    12973.28    12343.22    700.75 o 
   2  12   4     1057.83     1539.70    396.52 o 
 -35   1   5    24024.29    29043.17   2075.22 o 
 -33   1   5    20724.42    22224.67   1099.49 o 
 -31   1   5      113.84      244.87    337.35 o 
 -29   1   5     3974.19     3977.65    473.79 o 
 -27   1   5    11196.24    11087.99    977.59 o 
 -25   1   5    35927.94    36702.22   1067.36 o 
 -23   1   5     4009.38     3916.07    328.45 o 
 -21   1   5   145066.58   140470.72   3167.26 o 
 -19   1   5    24075.08    24107.20    637.56 o 
 -17   1   5    31544.79    30564.18    843.58 o 
 -15   1   5    30138.53    30303.43    718.31 o 
 -13   1   5    11523.79    10845.66    373.47 o 
 -11   1   5      389.97      385.96     86.34 o 
  -9   1   5   279696.12   276630.78   4871.37 o 
  -7   1   5   501897.66   488228.22  10660.75 o 
  -5   1   5    11699.08    12392.70    295.62 o 
  -3   1   5     1689.80     1973.50    142.58 o 
  -1   1   5    48848.54    52314.79   1072.88 o 
   1   1   5   147739.30   149649.53   2691.17 o 
   3   1   5      230.67      465.88    141.57 o 
   5   1   5   250690.52   262454.75   5046.71 o 
   7   1   5    50955.90    50291.57   1156.46 o 
   9   1   5    97676.29   102367.77   1919.99 o 
  11   1   5   122983.41   127516.19   2369.38 o 
  13   1   5      148.46      170.48    121.79 o 
  15   1   5     9884.38     9852.74    359.90 o 
  17   1   5    26973.17    26813.39    727.21 o 
  19   1   5    88661.48    89613.03   2607.79 o 
  21   1   5     8800.54     8957.14    607.10 o 
  23   1   5    12415.38    12758.00    917.93 o 
  25   1   5      586.38      838.24    603.92 o 
  27   1   5      564.13      104.22    907.09 o 
  29   1   5     2208.04     1480.38    726.24 o 
 -34   2   5    74575.24    75834.55   2528.86 o 
 -32   2   5     6381.41     5770.81    602.12 o 
 -30   2   5     3995.12     3950.00    517.12 o 
 -28   2   5      873.49      830.05    361.75 o 
 -26   2   5    30018.03    29472.04    931.54 o 
 -24   2   5       31.55      -18.41    194.94 o 
 -22   2   5   182248.92   176031.05   5856.88 o 
 -20   2   5   207798.62   197758.88   5944.70 o 
 -18   2   5      281.09      286.89    126.07 o 
 -16   2   5    28268.23    27384.93    812.11 o 
 -14   2   5     7482.02     7836.79    274.49 o 
 -12   2   5    25947.74    25434.83    564.85 o 
 -10   2   5   112009.84   113614.13   2080.50 o 
  -8   2   5   582178.19   592390.69  10358.36 o 
  -6   2   5   173540.64   178996.48   3188.32 o 
  -4   2   5    43336.75    45434.55    874.09 o 
  -2   2   5     3547.76     3579.18    147.07 o 
   0   2   5    34908.01    36662.48    725.27 o 
   2   2   5    40762.89    39440.90    780.70 o 
   4   2   5   319587.34   327240.00   7293.29 o 
   6   2   5   494695.12   492524.41   8624.97 o 
   8   2   5    29491.48    30795.43    669.54 o 
  10   2   5   108791.94   109751.81   2131.74 o 
  12   2   5     5920.27     5451.32    278.19 o 
  14   2   5    25305.78    25180.23    812.95 o 
  16   2   5     3053.29     2869.23    278.21 o 
  18   2   5   143639.91   142229.95   3392.43 o 
  20   2   5   138245.36   140685.84   3875.42 o 
  22   2   5       85.73     -214.86    303.31 o 
  24   2   5    27893.24    27476.75   1156.56 o 
  26   2   5     1864.66     2253.23    466.40 o 
  28   2   5     3013.57     4131.29   1494.54 o 
  30   2   5    12589.08    14555.25   1410.74 o 
 -33   3   5    44728.80    43084.25   1678.95 o 
 -31   3   5      435.52      682.36    406.22 o 
 -29   3   5      552.55      409.39    349.10 o 
 -27   3   5     7000.81     6258.62    568.33 o 
 -25   3   5    12777.27    12281.34    700.81 o 
 -23   3   5    77734.76    76295.55   2152.19 o 
 -21   3   5   399745.03   381329.16   9457.72 o 
 -19   3   5   138643.67   131097.06   4117.34 o 
 -17   3   5     2520.86     2873.55    213.40 o 
 -15   3   5     3236.78     3607.00    208.21 o 
 -13   3   5    20237.73    19196.29    469.58 o 
 -11   3   5       12.80       57.23     88.31 o 
  -9   3   5   166231.77   163651.77   3295.06 o 
  -7   3   5   260733.14   252545.31   4478.05 o 
  -5   3   5     1057.29     1258.80    103.40 o 
  -3   3   5    20846.93    20465.57    459.75 o 
  -1   3   5     3968.45     4084.95    185.63 o 
   1   3   5      670.29     1036.79    100.29 o 
   3   3   5   164873.44   165151.88   2953.54 o 
   5   3   5   807816.38   795492.38  13831.64 o 
   7   3   5   354373.75   361687.56   6371.79 o 
   9   3   5     3402.17     4091.75    198.30 o 
  11   3   5    60383.76    61164.01   1207.36 o 
  13   3   5     3223.23     3075.64    250.16 o 
  15   3   5     9100.09     8684.30    465.14 o 
  17   3   5    59441.72    61987.41   1649.86 o 
  19   3   5   315352.59   317049.34   7168.47 o 
  21   3   5    36444.53    35839.41   1328.34 o 
  23   3   5    16804.64    17504.44    890.48 o 
  25   3   5     7018.51     7465.67    668.82 o 
  27   3   5        9.63      -71.22    389.68 o 
  29   3   5    13495.78    13188.25    878.04 o 
 -32   4   5    38984.34    37605.60   1956.73 o 
 -30   4   5    12098.10    11759.30    898.37 o 
 -28   4   5      412.11      701.46    376.30 o 
 -26   4   5      645.47      723.25    431.11 o 
 -24   4   5    10401.93    10147.31    665.03 o 
 -22   4   5   117379.71   112590.13   3123.06 o 
 -20   4   5   201174.94   200964.88   4006.94 o 
 -18   4   5    79444.79    80465.23   1722.07 o 
 -16   4   5      433.96      429.09    149.37 o 
 -14   4   5     1138.19     1101.06    151.66 o 
 -12   4   5     2776.93     2957.75    223.86 o 
 -10   4   5   105144.51   104357.10   1943.09 o 
  -8   4   5   340840.03   335247.19   5928.20 o 
  -6   4   5    99840.78    97061.59   1801.59 o 
  -4   4   5     8043.21     8073.86    254.67 o 
  -2   4   5    24350.93    26220.73    564.81 o 
   0   4   5     5244.80     6075.79    217.39 o 
   2   4   5    86896.04    87595.94   1624.39 o 
   4   4   5   371655.25   365163.75   6411.42 o 
   6   4   5   230363.30   221330.69   3944.57 o 
   8   4   5    52345.48    52800.22   1212.97 o 
  10   4   5      395.56      450.63    151.32 o 
  12   4   5      940.69     1386.73    244.40 o 
  14   4   5    13096.73    13734.40    808.01 o 
  16   4   5    97348.15   103486.43   2561.76 o 
  18   4   5   139621.84   142610.47   3434.18 o 
  20   4   5    67168.16    70139.03   3850.35 o 
  22   4   5     5601.44     5149.83    521.28 o 
  24   4   5      368.03      668.01    400.31 o 
  26   4   5     6536.49     6997.22    685.99 o 
  28   4   5    22559.35    20873.31   1514.56 o 
 -31   5   5    47772.13    47188.73   1757.11 o 
 -29   5   5    40858.05    39371.46   1529.81 o 
 -27   5   5       87.47      167.80    342.60 o 
 -25   5   5    39339.58    41001.67   1474.11 o 
 -23   5   5    25954.04    26374.45    899.31 o 
 -21   5   5     7381.05     7903.39    628.45 o 
 -19   5   5    26046.33    26019.48    848.46 o 
 -17   5   5    93816.91    93480.12   2272.19 o 
 -15   5   5    21777.07    21625.37    610.29 o 
 -13   5   5    54506.76    53788.11   1095.73 o 
 -11   5   5   258084.58   254982.34   4572.36 o 
  -9   5   5    64965.25    62972.27   1332.74 o 
  -7   5   5    44623.47    44113.08    901.73 o 
  -5   5   5   148781.11   145903.88   2655.65 o 
  -3   5   5   184181.91   184173.47   3312.04 o 
  -1   5   5      585.23      585.83    107.56 o 
   1   5   5   117047.70   114408.07   2109.20 o 
   3   5   5    97651.73    94697.87   1766.64 o 
   5   5   5    31241.35    30796.87    777.07 o 
   7   5   5    30771.92    29075.84    758.61 o 
   9   5   5   123407.72   121540.43   2572.83 o 
  11   5   5     6384.65     6654.71    347.07 o 
  13   5   5    37068.96    37198.89   1097.97 o 
  15   5   5    96129.05   101409.50   2512.40 o 
  17   5   5    59797.50    64662.05   1927.74 o 
  19   5   5    36640.15    37256.23   1183.04 o 
  21   5   5    28429.67    27964.86   1008.58 o 
  23   5   5    15628.32    17242.11    940.60 o 
  25   5   5       13.80     -303.50    372.56 o 
  27   5   5    18397.22    18980.34   1077.47 o 
 -30   6   5    81632.91    77823.06   2546.60 o 
 -28   6   5     8651.19     9474.12    711.67 o 
 -26   6   5    43221.07    43099.21   3092.74 o 
 -24   6   5    43436.89    46993.90   1395.36 o 
 -22   6   5     1796.10     1750.54    296.58 o 
 -20   6   5     1492.28     2052.09    293.03 o 
 -18   6   5    97447.62    97484.94   2395.57 o 
 -16   6   5   124016.34   125216.55   2967.45 o 
 -14   6   5     4821.30     4552.41    334.08 o 
 -12   6   5   163856.91   161730.19   2965.35 o 
 -10   6   5    74014.05    73498.11   1429.18 o 
  -8   6   5      525.42      598.20    130.97 o 
  -6   6   5    37838.13    36886.94    854.31 o 
  -4   6   5   222217.95   214614.62   3856.30 o 
  -2   6   5    73457.08    74921.69   1442.63 o 
   0   6   5   107203.70   103962.08   1949.54 o 
   2   6   5   161694.77   155041.61   3199.08 o 
   4   6   5     1689.79     1837.32    192.00 o 
   6   6   5    12060.03    11839.18    431.09 o 
   8   6   5    77723.30    74607.84   1674.89 o 
  10   6   5   105264.94   103388.72   2249.27 o 
  12   6   5       78.82      194.88    209.73 o 
  14   6   5   142639.42   142371.64   3400.30 o 
  16   6   5    77483.38    78957.33   2068.01 o 
  18   6   5     1005.68      692.10    296.80 o 
  20   6   5      203.42      223.24    279.53 o 
  22   6   5    28578.98    29939.88   1092.37 o 
  24   6   5    21428.64    22774.45   1108.66 o 
  26   6   5     7747.98     7571.26    755.15 o 
 -29   7   5    11804.68    12025.53    840.52 o 
 -27   7   5    13110.46    13727.08   1045.31 o 
 -25   7   5    52386.99    56331.95   1636.94 o 
 -23   7   5     2366.93     2593.23    354.61 o 
 -21   7   5     2215.98     2363.54    324.20 o 
 -19   7   5     8556.96     8173.92    491.29 o 
 -17   7   5    77278.77    78770.56   2004.91 o 
 -15   7   5    22737.22    22984.03    767.94 o 
 -13   7   5     4072.86     4049.24    280.11 o 
 -11   7   5    61775.40    61589.52   1412.14 o 
  -9   7   5     1718.69     1909.78    180.12 o 
  -7   7   5     2834.17     3101.80    205.11 o 
  -5   7   5    36743.81    36298.85    799.09 o 
  -3   7   5    63270.21    63597.87   1270.01 o 
  -1   7   5     4885.13     5180.56    338.83 o 
   1   7   5   150440.25   145744.30   3375.25 o 
   3   7   5    40413.32    39054.39    977.60 o 
   5   7   5    26450.68    25282.74    715.30 o 
   7   7   5     3267.52     3401.39    266.85 o 
   9   7   5   103150.98    99128.30   2180.22 o 
  11   7   5    72580.18    70059.91   1833.79 o 
  13   7   5     9451.90    10261.79    548.18 o 
  15   7   5    81774.84    79781.09   2088.49 o 
  17   7   5    10399.77    11359.88    612.64 o 
  19   7   5    21099.48    21197.61   1092.30 o 
  21   7   5      854.19     1082.44    349.11 o 
  23   7   5    21501.26    23195.71    974.89 o 
 -26   8   5     6980.33     7514.39   1095.83 o 
 -24   8   5     7044.11     6622.71    517.07 o 
 -22   8   5     4663.86     4493.20    427.55 o 
 -20   8   5     8030.66     8248.07    522.42 o 
 -18   8   5     5482.11     5023.98    402.88 o 
 -16   8   5    15222.88    16118.55    665.79 o 
 -14   8   5      105.71      251.69    224.97 o 
 -12   8   5    14522.54    15576.14    550.49 o 
 -10   8   5     8544.55     8143.73    390.81 o 
  -8   8   5    46661.71    46700.16   1134.64 o 
  -6   8   5       97.55      238.81    149.25 o 
  -4   8   5    23724.14    23826.86    668.28 o 
  -2   8   5     1553.52     1882.82    224.89 o 
   0   8   5    43736.15    43881.59   1087.97 o 
   2   8   5     8453.63     7244.76    370.11 o 
   4   8   5    14791.72    14305.24    523.88 o 
   6   8   5    21878.07    21780.07    681.41 o 
   8   8   5    16605.71    16071.35    575.28 o 
  10   8   5    38013.03    35279.89    969.98 o 
  12   8   5       30.99     -205.98    263.96 o 
  14   8   5     7374.00     7407.15    508.10 o 
  16   8   5      184.22      327.88    329.19 o 
  18   8   5     8294.33     8797.45    606.87 o 
  20   8   5     1335.98      831.63    413.26 o 
  22   8   5     3896.57     2951.25    468.56 o 
 -23   9   5     4821.43     5223.76    638.42 o 
 -21   9   5     2854.62     2900.75    387.28 o 
 -19   9   5    11778.05    12574.98    641.60 o 
 -17   9   5    23584.88    24110.79    889.39 o 
 -15   9   5     7887.49     7521.22    489.71 o 
 -13   9   5     7286.73     7199.07    613.49 o 
 -11   9   5    17406.62    17994.49    620.73 o 
  -9   9   5     1525.33     1498.58    239.92 o 
  -7   9   5     1042.61     1212.92    243.97 o 
  -5   9   5     3911.53     4246.89    368.52 o 
  -3   9   5     9616.93    10031.81    448.43 o 
  -1   9   5      118.68       72.58    202.28 o 
   1   9   5     7337.63     7535.99    456.42 o 
   3   9   5    48743.72    46356.09   1172.64 o 
   5   9   5    14818.63    13917.62    693.74 o 
   7   9   5     1727.15     1641.03    256.78 o 
   9   9   5      852.82      978.35    242.82 o 
  11   9   5     2407.61     2176.45    345.77 o 
  13   9   5     2228.48     1949.81    393.28 o 
  15   9   5     7890.69     7775.79    660.87 o 
  17   9   5     3109.62     2810.11    424.39 o 
  19   9   5      567.23      416.16    344.02 o 
 -20  10   5      777.11      770.66    345.50 o 
 -18  10   5    48558.74    52948.32   1547.05 o 
 -16  10   5    69895.37    71669.61   1944.29 o 
 -14  10   5       38.18      212.20    285.36 o 
 -12  10   5    50208.03    54869.38   1539.64 o 
 -10  10   5    13929.90    13539.91    556.95 o 
  -8  10   5     2826.77     2331.45    347.63 o 
  -6  10   5     1444.31     1762.48    323.12 o 
  -4  10   5    59726.00    60519.26   1731.02 o 
  -2  10   5    22154.99    22464.23    855.59 o 
   0  10   5    59058.87    59005.52   1452.68 o 
   2  10   5    96291.84    96344.16   2179.61 o 
   4  10   5    11886.96    12081.80    542.97 o 
   6  10   5       20.56       29.69    229.75 o 
   8  10   5    22411.64    22776.96    767.39 o 
  10  10   5    44666.22    46032.43   1403.47 o 
  12  10   5      496.77      495.08    313.49 o 
  14  10   5    34904.07    31940.01   1138.09 o 
 -15  11   5    11679.95    12670.50    693.46 o 
 -13  11   5    26030.43    26528.52   1213.56 o 
 -11  11   5    61107.00    60237.71   2087.21 o 
  -9  11   5    10283.23    10160.67    740.68 o 
  -7  11   5     3844.17     4134.08    438.45 o 
  -5  11   5    48301.64    50262.13   1537.40 o 
  -3  11   5    66124.62    68244.20   1949.29 o 
  -1  11   5      207.77       92.02    303.43 o 
   1  11   5    72100.77    75220.72   2118.37 o 
   3  11   5    49056.24    47367.08   1267.96 o 
   5  11   5      316.05      268.45    262.97 o 
   7  11   5      985.62      517.80    361.16 o 
   9  11   5    53617.12    54027.66   1613.63 o 
 -34   0   6   127559.85   128426.45   7654.10 o 
 -32   0   6   198718.69   199855.41   6515.39 o 
 -30   0   6    13816.64    14440.54    942.92 o 
 -28   0   6    14560.29    15215.01   1019.39 o 
 -26   0   6     4879.00     4612.43    546.05 o 
 -24   0   6    84422.20    83113.47   2875.94 o 
 -22   0   6    31115.16    31162.23   1468.62 o 
 -20   0   6   440406.38   418223.66  12538.66 o 
 -18   0   6   260088.06   255975.44   6493.39 o 
 -16   0   6    33051.91    32214.68    974.85 o 
 -14   0   6    56945.78    55776.88   1674.69 o 
 -12   0   6    16759.36    16402.68    597.24 o 
 -10   0   6    35583.15    35064.82   1007.79 o 
  -8   0   6   742160.44   735804.31  18192.93 o 
  -6   0   6   887705.31   841016.81  24697.23 o 
  -4   0   6   229893.53   220172.44  12836.21 o 
  -2   0   6    69699.09    70674.39   1889.37 o 
   0   0   6    17959.22    18728.66    636.46 o 
   2   0   6    43600.66    46494.39   1352.23 o 
   4   0   6    27384.11    26629.92   1342.79 o 
   6   0   6   616033.19   611978.38  15204.57 o 
   8   0   6   426143.78   411981.44  14048.07 o 
  10   0   6    18118.24    18371.51    795.33 o 
  12   0   6    52189.73    52402.44   1558.06 o 
  14   0   6     2880.73     3049.72    314.48 o 
  16   0   6     8871.87     8948.85    757.73 o 
  18   0   6   130026.29   128896.41   4159.12 o 
  20   0   6   233718.34   230591.31   7144.30 o 
  22   0   6    31118.93    30357.23   2453.46 o 
  24   0   6    12091.64    13874.13   1727.79 o 
  26   0   6    13130.12    12647.41   1693.23 o 
  28   0   6      302.92     -829.34    829.34 o 
 -35   1   6    23608.27    26146.84   1257.92 o 
 -33   1   6   142437.55   142253.73   4824.97 o 
 -31   1   6    55410.88    52272.14   1852.74 o 
 -29   1   6     1504.76     1362.90    286.42 o 
 -27   1   6     1524.31     1924.07    295.96 o 
 -25   1   6     4572.21     4146.08    351.13 o 
 -23   1   6       50.21      222.31    235.09 o 
 -21   1   6   143006.34   136648.38   3098.46 o 
 -19   1   6   339625.53   319722.22   6818.85 o 
 -17   1   6    55727.07    54251.95   1088.76 o 
 -15   1   6    23979.27    24297.53    582.66 o 
 -13   1   6    10154.65    11049.21    345.14 o 
 -11   1   6    14970.30    16460.76    443.01 o 
  -9   1   6    78565.45    76219.63   1441.32 o 
  -7   1   6   780806.25   768638.12  13424.75 o 
  -5   1   6   536572.56   541671.56  10311.27 o 
  -3   1   6     2468.51     3746.96    569.94 o 
  -1   1   6    77329.95    81458.58   1528.58 o 
   1   1   6     3488.36     4078.35    323.02 o 
   3   1   6       16.92      487.33    111.59 o 
   5   1   6   108286.98   107094.30   1992.67 o 
   7   1   6   354153.34   348495.44   6169.07 o 
   9   1   6   219664.56   225043.91   4065.26 o 
  11   1   6    14525.54    15669.84    481.47 o 
  13   1   6    39923.49    40694.00    898.45 o 
  15   1   6     3221.74     3692.28    243.57 o 
  17   1   6    36054.65    36094.08    913.49 o 
  19   1   6   140156.22   139833.58   3849.08 o 
  21   1   6   115850.07   119261.11   3390.85 o 
  23   1   6      294.32      -44.63    332.29 o 
  25   1   6    23802.73    24398.28   2824.93 o 
  27   1   6     6806.84     6458.34   1434.06 o 
  29   1   6       58.59     -586.43    586.43 o 
 -34   2   6    14316.87    15152.63    926.77 o 
 -32   2   6    14153.75    16485.89   2859.49 o 
 -30   2   6    14989.51    14055.87    851.14 o 
 -28   2   6     1820.53     1757.66    383.63 o 
 -26   2   6     2092.38     1828.18    280.37 o 
 -24   2   6    10962.60    10843.71    750.65 o 
 -22   2   6    58222.36    57603.40   1763.15 o 
 -20   2   6    79688.66    77030.70   1910.34 o 
 -18   2   6    94720.48    89796.04   3154.72 o 
 -16   2   6    59302.99    59783.18   1775.99 o 
 -14   2   6    13210.43    13580.25    371.59 o 
 -12   2   6     4939.48     5489.36    227.93 o 
 -10   2   6    62559.33    65929.62   1392.13 o 
  -8   2   6    97259.55   102365.95   1881.27 o 
  -6   2   6    91493.44    93250.55   1914.61 o 
  -4   2   6    82535.53    85675.24   1582.44 o 
  -2   2   6     3278.85     3305.34    148.87 o 
   0   2   6    35560.36    36546.11    830.73 o 
   2   2   6    31495.93    32302.43    895.71 o 
   4   2   6    46055.35    46330.59    933.14 o 
   6   2   6   118990.44   117524.62   2172.58 o 
   8   2   6   133949.62   133813.34   2730.17 o 
  10   2   6    30816.64    30432.46    880.87 o 
  12   2   6        5.92        0.02    128.78 o 
  14   2   6    21262.93    20622.39    611.71 o 
  16   2   6    10971.26    11646.55    545.64 o 
  18   2   6    32870.53    33378.36   1051.50 o 
  20   2   6    41838.35    43009.75   1809.37 o 
  22   2   6    21199.87    20848.26    970.39 o 
  24   2   6     2757.99     2200.47    452.57 o 
  26   2   6     1005.65     1276.85    721.22 o 
  28   2   6     1477.03      769.62    688.38 o 
 -33   3   6     2060.23     1925.24    517.00 o 
 -31   3   6     3515.42     2786.14    974.35 o 
 -29   3   6    23310.18    24148.74   2645.73 o 
 -27   3   6     2502.06     1825.52    393.81 o 
 -25   3   6    18954.95    19485.32   1049.72 o 
 -23   3   6    22752.41    23817.81    840.43 o 
 -21   3   6     1609.98     1620.59    207.62 o 
 -19   3   6     1435.30     1452.59    234.85 o 
 -17   3   6    41603.24    42491.16    992.21 o 
 -15   3   6    36396.91    35031.99   1004.17 o 
 -13   3   6     1777.81     2077.24    156.14 o 
 -11   3   6    42441.42    42730.34    873.81 o 
  -9   3   6    34659.22    35813.18    738.42 o 
  -7   3   6     5329.97     6358.15    242.11 o 
  -5   3   6    13878.32    13866.24    477.78 o 
  -3   3   6    29228.87    28061.16    596.98 o 
  -1   3   6    98047.91    98449.18   1816.70 o 
   1   3   6     3897.04     4159.76    188.28 o 
   3   3   6   149136.52   150524.22   2722.79 o 
   5   3   6    44483.71    44074.39    898.49 o 
   7   3   6     1747.66     1889.82    162.19 o 
   9   3   6     3116.12     3160.99    222.79 o 
  11   3   6    49504.08    49187.03   1174.99 o 
  13   3   6    17601.42    17661.94    779.22 o 
  15   3   6    24895.87    25182.10    843.29 o 
  17   3   6    34640.37    34502.11   1068.57 o 
  19   3   6      864.90     1250.74    305.29 o 
  21   3   6      343.59      286.27    347.09 o 
  23   3   6     9037.66     9300.54    704.61 o 
  25   3   6    29897.93    30301.72   1420.41 o 
  27   3   6      110.32       -4.04    396.26 o 
 -32   4   6    20346.61    19717.51   1047.09 o 
 -30   4   6    17493.61    16873.12    942.41 o 
 -28   4   6    65361.42    62052.61   2057.48 o 
 -26   4   6      198.39      223.50    325.31 o 
 -24   4   6    54127.68    53798.50   2112.46 o 
 -22   4   6      152.33      -91.55    225.03 o 
 -20   4   6   110364.11   112031.09   2344.58 o 
 -18   4   6    30637.52    31149.90    803.00 o 
 -16   4   6    61733.77    63494.11   1394.88 o 
 -14   4   6    38626.52    41292.99   1183.65 o 
 -12   4   6   113814.64   111274.43   2079.13 o 
 -10   4   6    98851.38    94104.74   1768.85 o 
  -8   4   6    29246.13    29841.42    646.79 o 
  -6   4   6   187955.23   185440.30   3337.73 o 
  -4   4   6    22451.65    23713.98    531.10 o 
  -2   4   6   281595.56   272147.03   4834.68 o 
   0   4   6    10655.59    10819.60    306.57 o 
   2   4   6   113862.59   111105.84   2050.02 o 
   4   4   6    37222.74    38023.83    793.62 o 
   6   4   6   108437.17   113154.27   2103.53 o 
   8   4   6    88546.86    88607.54   1928.97 o 
  10   4   6    19734.04    20243.13    686.47 o 
  12   4   6    69836.62    73359.45   1668.15 o 
  14   4   6     2616.81     2486.84    346.64 o 
  16   4   6    35757.70    37101.38   1132.98 o 
  18   4   6      315.28      552.40    274.48 o 
  20   4   6    36575.13    40730.75   1269.05 o 
  22   4   6     1872.73     2357.32    440.04 o 
  24   4   6    27081.11    27832.88   1567.47 o 
  26   4   6     2756.73     3485.14    660.91 o 
 -31   5   6    18398.96    18077.75   1707.55 o 
 -29   5   6    14036.79    14551.17    861.70 o 
 -27   5   6    16453.69    15917.49    869.31 o 
 -25   5   6     9344.31     9257.62    636.23 o 
 -23   5   6    11451.91    11789.75    812.99 o 
 -21   5   6    55954.90    56289.96   1526.31 o 
 -19   5   6   145589.17   148641.86   3484.47 o 
 -17   5   6     3094.03     3183.05    282.91 o 
 -15   5   6    28938.49    29378.89    759.53 o 
 -13   5   6     6071.37     5843.10    268.38 o 
 -11   5   6   113591.41   110487.45   2067.86 o 
  -9   5   6     5035.77     5049.58    298.77 o 
  -7   5   6   310423.19   305536.50   5426.69 o 
  -5   5   6   108448.69   105751.01   1967.81 o 
  -3   5   6    65487.73    65010.16   1260.65 o 
  -1   5   6   142857.47   140908.52   2578.94 o 
   1   5   6    10126.06    10567.76    349.35 o 
   3   5   6    52583.53    51286.55   1027.70 o 
   5   5   6    20395.09    19487.46    575.69 o 
   7   5   6   158326.47   154020.06   3207.49 o 
   9   5   6    27967.67    26192.35    732.95 o 
  11   5   6    21017.93    21226.45    650.37 o 
  13   5   6    17859.28    17414.96    789.73 o 
  15   5   6     7358.06     7208.19    452.39 o 
  17   5   6     4055.33     4045.35    382.81 o 
  19   5   6    40436.18    44375.28   1362.49 o 
  21   5   6    26674.22    27186.76   1007.59 o 
  23   5   6      640.36      439.39    408.06 o 
  25   5   6     8259.04     8984.92    773.43 o 
 -30   6   6     9725.36     9356.33    767.92 o 
 -28   6   6     1942.00     2216.75    478.62 o 
 -26   6   6     1878.72     2241.69    535.61 o 
 -24   6   6      642.14      785.02    294.83 o 
 -22   6   6     9239.46     9187.72    520.96 o 
 -20   6   6    58995.58    62842.55   1667.51 o 
 -18   6   6    37143.66    39342.09   1132.40 o 
 -16   6   6     2174.43     2278.93    319.21 o 
 -14   6   6      787.87     1064.07    184.15 o 
 -12   6   6     9290.93     8984.27    333.34 o 
 -10   6   6    37365.18    37261.12    817.35 o 
  -8   6   6    78428.59    78269.20   1516.72 o 
  -6   6   6   171331.05   170432.25   3107.83 o 
  -4   6   6    92894.62    90669.98   1728.84 o 
  -2   6   6       13.03       17.81    111.70 o 
   0   6   6    16701.46    16397.70    436.84 o 
   2   6   6     2161.82     2394.83    212.41 o 
   4   6   6     5001.56     5432.49    311.31 o 
   6   6   6    62050.59    62501.50   1433.70 o 
   8   6   6   100872.42    96766.44   2121.63 o 
  10   6   6    16112.79    15211.75    596.81 o 
  12   6   6     9383.11     9334.97    573.58 o 
  14   6   6     5717.31     5559.30    442.62 o 
  16   6   6     7536.14     8422.83    528.20 o 
  18   6   6    19511.68    20733.79   1127.22 o 
  20   6   6    34289.19    36179.23   1213.48 o 
  22   6   6    11981.14    12492.40    975.09 o 
  24   6   6     3707.78     4890.88    618.29 o 
 -29   7   6    41112.45    42666.83   2681.49 o 
 -27   7   6     3379.07     3772.56    511.95 o 
 -25   7   6     3808.66     3794.27    418.55 o 
 -23   7   6    16586.04    17562.62   1007.51 o 
 -21   7   6    11482.12    11854.15    588.53 o 
 -19   7   6    19649.02    21745.78    789.37 o 
 -17   7   6    58717.35    60051.06   1600.78 o 
 -15   7   6    18012.50    18350.87    674.28 o 
 -13   7   6     3555.13     3829.61    275.58 o 
 -11   7   6    30568.26    29901.90    797.37 o 
  -9   7   6    78379.77    77979.36   1538.25 o 
  -7   7   6    62875.19    62816.83   1264.92 o 
  -5   7   6    53470.57    52592.51   1173.69 o 
  -3   7   6    75996.73    73935.05   1459.02 o 
  -1   7   6    28642.77    28656.89    776.13 o 
   1   7   6    27591.64    26024.47    794.25 o 
   3   7   6    92480.63    92710.40   2034.88 o 
   5   7   6    52221.02    52400.39   1256.05 o 
   7   7   6    21181.71    20456.08    639.15 o 
   9   7   6    34067.03    32366.60    892.85 o 
  11   7   6    52914.41    51021.55   1597.71 o 
  13   7   6       94.00     -110.56    243.68 o 
  15   7   6    37733.50    39034.98   1228.90 o 
  17   7   6    67884.45    69647.97   2374.03 o 
  19   7   6    29529.13    29574.95   1078.95 o 
  21   7   6     5353.66     4984.17    502.48 o 
  23   7   6     4068.50     3833.22    655.88 o 
 -26   8   6     4353.74     4645.43    646.97 o 
 -24   8   6    54977.86    57057.76   1654.18 o 
 -22   8   6    30986.14    31467.83   1065.91 o 
 -20   8   6     4502.89     5048.84    415.60 o 
 -18   8   6    39637.53    42405.12   1251.23 o 
 -16   8   6   113816.84   115716.66   2805.53 o 
 -14   8   6    61468.43    62134.69   1639.17 o 
 -12   8   6    25830.29    25849.52    745.42 o 
 -10   8   6   102847.95   103253.21   2245.12 o 
  -8   8   6     7608.73     7631.14    378.18 o 
  -6   8   6      147.15       37.04    153.98 o 
  -4   8   6    62562.32    63312.53   1467.44 o 
  -2   8   6   122932.64   121594.48   2600.58 o 
   0   8   6     4751.16     4718.16    316.69 o 
   2   8   6   147869.53   144715.14   3418.70 o 
   4   8   6   137543.55   134012.00   3182.42 o 
   6   8   6    13932.85    13439.39    596.17 o 
   8   8   6     3823.36     3681.86    351.74 o 
  10   8   6    66806.91    64694.74   1746.91 o 
  12   8   6    40169.28    39004.69   1212.82 o 
  14   8   6    11759.88    11314.38    753.14 o 
  16   8   6   126816.42   122796.96   3084.65 o 
  18   8   6    46485.58    45874.54   1657.63 o 
  20   8   6     2864.47     2861.99    452.03 o 
 -23   9   6    68809.52    70529.89   1961.40 o 
 -21   9   6     8229.76     8821.30    580.49 o 
 -19   9   6      831.48      856.09    312.51 o 
 -17   9   6    62542.95    65233.19   1774.93 o 
 -15   9   6   107243.66   110452.98   2723.72 o 
 -13   9   6      282.17       59.17    261.48 o 
 -11   9   6   107570.02   111160.51   2436.02 o 
  -9   9   6    56433.73    58918.65   1409.88 o 
  -7   9   6     1510.01     2099.87    291.34 o 
  -5   9   6      430.73      320.17    248.59 o 
  -3   9   6   133816.44   133150.92   2865.87 o 
  -1   9   6    67925.70    68501.56   1605.88 o 
   1   9   6    40098.19    39081.05   1040.71 o 
   3   9   6   154504.98   150817.91   3209.77 o 
   5   9   6    44256.16    43739.02   1142.50 o 
   7   9   6      512.93      710.14    240.81 o 
   9   9   6    18391.62    18444.25    667.74 o 
  11   9   6    50661.89    49885.53   1470.87 o 
  13   9   6       84.71     -311.12    418.97 o 
  15   9   6    45797.85    47594.02   1467.73 o 
  17   9   6    40666.55    38298.19   1283.95 o 
 -20  10   6      186.15      155.52    344.57 o 
 -18  10   6     5065.70     6655.23    604.06 o 
 -16  10   6    27900.35    29162.53   1015.90 o 
 -14  10   6     6605.00     7123.90    520.00 o 
 -12  10   6    17895.05    19058.70    766.66 o 
 -10  10   6    45553.54    44893.49   1760.60 o 
  -8  10   6    11350.58    11466.42    611.77 o 
  -6  10   6     1106.05      961.36    287.45 o 
  -4  10   6    16696.57    16620.33    722.84 o 
  -2  10   6    53535.46    54865.71   1607.66 o 
   0  10   6     3603.52     3887.38    343.01 o 
   2  10   6    39144.32    40920.50   1112.56 o 
   4  10   6    42018.43    42196.36   1148.16 o 
   6  10   6     2560.10     2637.22    318.96 o 
   8  10   6     1382.31     1373.38    290.66 o 
  10  10   6     9797.49     9680.17    606.92 o 
  12  10   6     8147.21     8015.68    578.18 o 
  14  10   6     3267.48     2068.12    412.07 o 
 -13  11   6        0.02     -398.32    398.32 o 
 -11  11   6      469.20      496.31    486.86 o 
  -9  11   6     6452.67     5656.27    705.76 o 
  -7  11   6    11977.65    11924.72    704.13 o 
  -5  11   6     5314.06     5560.34    487.46 o 
  -3  11   6      988.10     1190.97    346.99 o 
  -1  11   6     2464.08     2221.86    376.23 o 
   1  11   6     1851.50     2019.31    371.78 o 
   3  11   6     1603.31     1454.70    308.74 o 
   5  11   6    14074.74    14831.31    653.60 o 
   7  11   6     7719.53     7465.98    506.37 o 
   9  11   6      272.38       58.91    369.09 o 
 -35   1   7      108.08     -350.63    416.16 o 
 -33   1   7    29207.03    30036.24   1312.77 o 
 -31   1   7    65735.13    63041.32   2147.99 o 
 -29   1   7     1026.07      598.52    319.21 o 
 -27   1   7     2382.87     2390.57    303.30 o 
 -25   1   7    17809.10    17616.09    817.98 o 
 -23   1   7    38114.28    37039.32   1063.43 o 
 -21   1   7    10231.99    10347.77    516.23 o 
 -19   1   7   136722.50   129729.70   3056.86 o 
 -17   1   7    32699.96    33031.71    723.19 o 
 -15   1   7    44385.50    42622.10    879.61 o 
 -13   1   7    47000.42    47383.81    956.30 o 
 -11   1   7    34644.57    33658.29    712.02 o 
  -9   1   7     9160.53     8763.14    327.11 o 
  -7   1   7   133121.08   134480.31   2449.36 o 
  -5   1   7   186154.62   183822.81   3601.53 o 
  -3   1   7      834.33      676.18    169.56 o 
  -1   1   7   101305.31   100657.94   2035.59 o 
   1   1   7      126.15      365.62    108.89 o 
   3   1   7    42540.26    42777.36    902.76 o 
   5   1   7    32337.72    34010.26    756.41 o 
   7   1   7   215778.55   214612.31   3894.35 o 
   9   1   7    97913.41   102521.39   2242.91 o 
  11   1   7     7229.66     7967.82    350.69 o 
  13   1   7    11707.12    11854.12    417.97 o 
  15   1   7    10929.56    11548.64    544.50 o 
  17   1   7    25169.79    25150.51    867.14 o 
  19   1   7     2330.66     2233.24    383.84 o 
  21   1   7    45198.48    44972.32   1566.87 o 
  23   1   7    10775.00    10277.57   1092.99 o 
  25   1   7     8314.48    10267.35   1814.18 o 
  27   1   7    12288.44    11520.59   1191.14 o 
 -34   2   7    12454.95    13631.69   1559.87 o 
 -32   2   7    76046.38    76892.69   2518.17 o 
 -30   2   7    33592.11    30043.82   1273.04 o 
 -28   2   7     2527.75     2851.96    421.78 o 
 -26   2   7     4603.89     4877.68    393.61 o 
 -24   2   7    26780.50    27030.22    865.36 o 
 -22   2   7      530.56      613.49    209.23 o 
 -20   2   7   194093.33   182079.08   4022.90 o 
 -18   2   7   235351.62   230435.34   4527.26 o 
 -16   2   7     2682.88     2902.74    221.51 o 
 -14   2   7    65940.28    66035.17   1292.99 o 
 -12   2   7     7348.02     7628.87    272.69 o 
 -10   2   7    64059.98    61719.96   1283.95 o 
  -8   2   7     8751.88     8416.89    263.39 o 
  -6   2   7   511313.06   512835.19   9011.30 o 
  -4   2   7   479745.75   488018.59   8585.95 o 
  -2   2   7    20233.46    22533.22    505.12 o 
   0   2   7   111517.23   112448.43   2072.09 o 
   2   2   7     9807.03    11018.99    374.01 o 
   4   2   7    15136.65    15117.91    408.86 o 
   6   2   7   147081.69   142657.28   3484.46 o 
   8   2   7   516521.50   495431.44  13603.21 o 
  10   2   7    57172.34    54945.61   1804.52 o 
  12   2   7    68748.20    68285.07   1487.39 o 
  14   2   7    19523.54    18559.59    921.23 o 
  16   2   7    40083.66    38444.17   1148.37 o 
  18   2   7     1831.44     1303.26    298.46 o 
  20   2   7   138775.84   136609.02   3815.79 o 
  22   2   7   163180.22   168260.80   4627.38 o 
  24   2   7     3596.51     2702.24    485.63 o 
  26   2   7    33640.75    35419.87   2070.81 o 
  28   2   7     7001.09     8350.52   1111.77 o 
 -33   3   7    45047.32    45489.46   2655.98 o 
 -31   3   7    68671.70    64474.35   2183.78 o 
 -29   3   7      921.65      792.58    395.13 o 
 -27   3   7     1345.34     1716.18    395.94 o 
 -25   3   7    20429.10    20203.04   1129.71 o 
 -23   3   7     4329.32     4774.23    465.45 o 
 -21   3   7   113489.79   113676.75   2373.65 o 
 -19   3   7   410935.75   415222.78   8831.53 o 
 -17   3   7   197152.17   200089.56   3953.85 o 
 -15   3   7     3311.59     3313.10    235.67 o 
 -13   3   7     5546.88     4795.93    266.58 o 
 -11   3   7    45504.83    45698.22    932.76 o 
  -9   3   7     2784.47     3003.05    171.08 o 
  -7   3   7   175883.00   171046.94   3078.76 o 
  -5   3   7   624004.25   604985.12  10603.38 o 
  -3   3   7   158409.14   161353.72   2916.18 o 
  -1   3   7     9993.46     9674.98    542.17 o 
   1   3   7     1683.09     1788.07    141.63 o 
   3   3   7    21567.04    23021.54    760.62 o 
   5   3   7    41942.85    41734.74    877.65 o 
   7   3   7   403462.00   401791.91   7121.54 o 
   9   3   7   191827.64   192969.89   3516.43 o 
  11   3   7     5677.50     6379.31    372.07 o 
  13   3   7    51618.91    51707.23   1420.79 o 
  15   3   7     1943.16     2909.75    325.19 o 
  17   3   7      201.14      304.89    306.74 o 
  19   3   7    78731.55    79148.86   2099.92 o 
  21   3   7   188719.12   197461.92   5350.66 o 
  23   3   7    84693.40    86536.55   3536.98 o 
  25   3   7     5483.91     4500.38    584.04 o 
  27   3   7    17407.27    17798.61   1041.46 o 
 -32   4   7    51912.66    49375.52   2071.77 o 
 -30   4   7    48893.12    47944.54   1736.75 o 
 -28   4   7     5075.43     4293.31    633.21 o 
 -26   4   7     5026.02     4928.68    982.51 o 
 -24   4   7       41.27       56.61    283.88 o 
 -22   4   7    24203.29    25582.73    738.15 o 
 -20   4   7   160947.62   163341.62   3311.72 o 
 -18   4   7   158439.67   163173.25   3280.57 o 
 -16   4   7    46281.16    46400.62   1073.01 o 
 -14   4   7     1513.49     1494.28    179.84 o 
 -12   4   7      677.14      610.51    127.09 o 
 -10   4   7     1101.11     1197.80    135.36 o 
  -8   4   7   106296.20   103160.89   1930.04 o 
  -6   4   7   291774.53   285410.34   5079.14 o 
  -4   4   7   289530.88   285982.00   5089.57 o 
  -2   4   7     7964.03     7680.08    261.82 o 
   0   4   7     1032.66     1222.42    126.89 o 
   2   4   7      497.17      371.75    114.20 o 
   4   4   7    54947.83    55655.36   1116.89 o 
   6   4   7   220571.25   223808.77   4024.30 o 
   8   4   7   153978.73   156096.70   3631.57 o 
  10   4   7    21463.38    22171.77    673.02 o 
  12   4   7      207.42      -68.64    178.13 o 
  14   4   7      106.09      535.05    235.05 o 
  16   4   7     8420.01     8142.09    516.63 o 
  18   4   7    71953.08    75648.72   2289.35 o 
  20   4   7    91732.98    96152.09   2494.38 o 
  22   4   7    40670.56    44712.84   1626.30 o 
  24   4   7     6328.45     7110.09    661.03 o 
  26   4   7      327.23      429.51    462.38 o 
 -31   5   7    13437.56    13912.03    903.67 o 
 -29   5   7    44660.75    44402.72   1631.91 o 
 -27   5   7    57556.04    59824.96   3618.43 o 
 -25   5   7       22.06     -342.30    342.30 o 
 -23   5   7    44115.91    44605.74   1331.71 o 
 -21   5   7    37864.50    39846.09   1562.69 o 
 -19   5   7    11498.17    12173.17    536.05 o 
 -17   5   7    26221.99    27797.01    751.42 o 
 -15   5   7   134730.81   129337.84   2640.07 o 
 -13   5   7    38915.75    36428.28    805.51 o 
 -11   5   7    56348.90    55297.08   1120.39 o 
  -9   5   7   166429.89   158504.58   2906.19 o 
  -7   5   7    47492.74    45072.72   1028.46 o 
  -5   5   7    36940.21    35906.90    772.05 o 
  -3   5   7   112170.48   110127.70   2055.38 o 
  -1   5   7    80523.38    75306.53   1447.44 o 
   1   5   7       76.07      241.20    113.11 o 
   3   5   7    88219.55    85302.33   1861.37 o 
   5   5   7   122629.23   119940.72   2547.38 o 
   7   5   7    59726.58    60539.43   1407.65 o 
   9   5   7    54914.43    57604.31   1367.31 o 
  11   5   7    45837.62    47210.33   1320.35 o 
  13   5   7    21477.38    21241.31    778.49 o 
  15   5   7     9682.07    11017.94    673.34 o 
  17   5   7    66280.92    70816.05   1912.58 o 
  19   5   7    38040.90    40292.42   1561.03 o 
  21   5   7     7923.78     7964.17    574.34 o 
  23   5   7    14019.82    12264.74    862.47 o 
  25   5   7     5704.78     5299.22    657.74 o 
 -30   6   7    17593.38    17071.92   1099.88 o 
 -28   6   7    61248.65    66583.02   4979.20 o 
 -26   6   7    21027.21    22000.85   1027.26 o 
 -24   6   7    44083.90    46072.70   1798.06 o 
 -22   6   7    65643.93    70052.95   1980.05 o 
 -20   6   7       33.04      125.39    220.54 o 
 -18   6   7     9915.32    10387.46    502.11 o 
 -16   6   7    95152.46    95556.97   2316.50 o 
 -14   6   7   184291.86   178823.97   3299.04 o 
 -12   6   7     2613.04     2377.32    210.76 o 
 -10   6   7   244164.16   235970.38   4267.11 o 
  -8   6   7   102107.67    99338.91   1895.19 o 
  -6   6   7     6730.93     6617.45    277.81 o 
  -4   6   7       59.48       12.56    118.13 o 
  -2   6   7   141075.02   138326.08   2562.87 o 
   0   6   7    82828.62    80610.72   1776.99 o 
   2   6   7    53654.49    52187.55   1229.55 o 
   4   6   7   156299.06   149439.70   3129.77 o 
   6   6   7    23158.16    23780.72    734.95 o 
   8   6   7      204.39      254.21    190.68 o 
  10   6   7    15276.86    16260.56    763.89 o 
  12   6   7   138327.59   139026.34   3343.00 o 
  14   6   7     2749.02     3111.55    424.01 o 
  16   6   7    63072.73    65489.55   2324.26 o 
  18   6   7    65506.03    72533.01   2202.21 o 
  20   6   7      181.04     -311.73    311.73 o 
  22   6   7     1216.77     1736.34    630.92 o 
  24   6   7     9878.99    10054.70    835.82 o 
 -27   7   7    13341.36    13351.40    950.64 o 
 -25   7   7    10545.46    10949.76    626.74 o 
 -23   7   7    45423.06    47651.29   1930.24 o 
 -21   7   7     1825.38     1813.03    322.26 o 
 -19   7   7    14520.34    16049.43    805.02 o 
 -17   7   7      999.08      743.34    314.34 o 
 -15   7   7    87073.23    86047.35   2132.54 o 
 -13   7   7    22510.87    23370.97    740.62 o 
 -11   7   7    54327.64    52781.47   1112.56 o 
  -9   7   7    73023.70    71954.71   1556.47 o 
  -7   7   7     1627.70     1523.51    178.57 o 
  -5   7   7    12294.95    12940.63    415.19 o 
  -3   7   7      899.78      924.03    192.24 o 
  -1   7   7    47418.94    48308.02   1173.50 o 
   1   7   7     1270.58     1242.13    216.16 o 
   3   7   7    63178.84    63094.91   1473.96 o 
   5   7   7    38395.61    37867.53    995.25 o 
   7   7   7     7437.80     7465.86    473.60 o 
   9   7   7    10873.49    10742.27    477.32 o 
  11   7   7    39709.36    39827.55   1213.88 o 
  13   7   7    65820.85    64933.95   1788.53 o 
  15   7   7    10620.70    11089.37   1104.34 o 
  17   7   7    85281.02    88836.33   2363.93 o 
  19   7   7    10574.21    11008.22    832.94 o 
  21   7   7    14041.68    14173.11   1212.99 o 
 -26   8   7       67.22     -287.84    336.52 o 
 -24   8   7    10755.77    11166.56    844.19 o 
 -22   8   7     2352.81     1841.96    378.59 o 
 -20   8   7     4269.31     3817.30    447.38 o 
 -18   8   7     9223.77     9298.38    725.57 o 
 -16   8   7     7720.68     7528.47    474.42 o 
 -14   8   7    43496.24    42797.86   1218.28 o 
 -12   8   7     1276.11     1002.94    218.14 o 
 -10   8   7    27803.71    28263.13    792.49 o 
  -8   8   7      637.83      480.84    200.05 o 
  -6   8   7    50693.35    51240.76   1098.10 o 
  -4   8   7     3522.68     3575.72    319.12 o 
  -2   8   7    32271.50    33585.11   1010.24 o 
   0   8   7    11587.85    12411.01    498.28 o 
   2   8   7    12520.82    12756.98    510.51 o 
   4   8   7     2821.94     2797.60    295.03 o 
   6   8   7    18543.79    17667.39    625.16 o 
   8   8   7    14262.61    14063.05    566.79 o 
  10   8   7     1716.36     1555.42    325.54 o 
  12   8   7    18327.76    18400.47    862.87 o 
  14   8   7      188.56      227.09    308.30 o 
  16   8   7    19413.43    19862.86   1202.59 o 
  18   8   7     4575.55     5387.37    521.89 o 
 -23   9   7     4131.39     4238.81    514.14 o 
 -21   9   7     9981.63    10605.68    683.69 o 
 -19   9   7     7872.65     8512.30    623.77 o 
 -17   9   7     1016.66     1214.35    362.78 o 
 -15   9   7     2362.48     2604.83    381.21 o 
 -13   9   7     5359.52     4899.66    454.13 o 
 -11   9   7     1064.37      872.68    259.99 o 
  -9   9   7    25818.37    25264.35    756.84 o 
  -7   9   7     4915.21     5262.30    488.79 o 
  -5   9   7       80.39      369.82    216.34 o 
  -3   9   7     1040.74      763.06    235.41 o 
  -1   9   7     7348.13     7289.31    523.32 o 
   1   9   7      144.96      150.99    215.28 o 
   3   9   7    14282.34    13725.96    558.89 o 
   5   9   7    18212.78    17589.35    640.39 o 
   7   9   7     6066.22     5644.24    398.74 o 
   9   9   7      218.78     -129.59    223.77 o 
  11   9   7       78.36     -211.58    289.56 o 
  13   9   7      496.24      679.22    320.89 o 
  15   9   7       66.49       58.61    327.10 o 
  17   9   7     7386.86     7614.07    650.41 o 
 -18  10   7      236.55      239.03    435.08 o 
 -16  10   7    38680.32    38637.36   1395.69 o 
 -14  10   7    58106.85    61885.54   1954.37 o 
 -12  10   7       54.74       49.65    307.13 o 
 -10  10   7    58681.85    59946.14   2011.78 o 
  -8  10   7    26834.09    28197.31   1172.19 o 
  -6  10   7        4.69        4.15    307.11 o 
  -4  10   7     1931.23     1974.09    408.66 o 
  -2  10   7    59440.44    58058.20   1610.26 o 
   0  10   7    19104.70    19007.09    772.10 o 
   2  10   7    16480.02    17176.10    658.00 o 
   4  10   7    59482.03    57543.92   1462.31 o 
   6  10   7     6146.58     5990.50    422.40 o 
   8  10   7      749.27      243.03    262.16 o 
  10  10   7     5020.99     5527.92    872.85 o 
  12  10   7    19913.75    18806.08    842.98 o 
 -13  11   7    17902.77    17648.04   1192.63 o 
 -11  11   7    25951.08    27807.43   1544.54 o 
  -9  11   7    75559.03    76231.68   4379.94 o 
  -7  11   7    11526.26    11119.80    770.54 o 
  -5  11   7      421.07      659.76    467.58 o 
  -3  11   7    17998.82    18373.43    958.18 o 
  -1  11   7    51668.78    48900.29   1994.57 o 
   1  11   7      142.24     -105.38    296.77 o 
   3  11   7    59390.67    57132.33   1648.69 o 
   5  11   7    46125.32    47900.29   1465.45 o 
   7  11   7     1919.74     1593.98    387.94 o 
 -34   0   8      649.27       80.31    453.86 o 
 -32   0   8   116004.90   118875.96   4146.55 o 
 -30   0   8   203201.02   209665.45   6772.29 o 
 -28   0   8     7984.55     7797.27    695.16 o 
 -26   0   8    34707.18    32005.88   1414.67 o 
 -24   0   8     5689.03     5682.12    564.55 o 
 -22   0   8    79794.83    80245.32   3809.77 o 
 -20   0   8    16410.46    16295.08   1891.93 o 
 -18   0   8   514264.09   484319.56  12060.31 o 
 -16   0   8   408892.12   380911.50  10106.96 o 
 -14   0   8     2191.89     2938.09    257.82 o 
 -12   0   8    93863.43    91813.25   2867.32 o 
 -10   0   8    36732.72    37697.57   1111.32 o 
  -8   0   8      177.42      322.91    149.41 o 
  -6   0   8   206187.64   192110.91   5248.95 o 
  -4   0   8   651598.19   633234.12  15732.92 o 
  -2   0   8    92035.93    95536.82   3291.39 o 
   0   0   8    30440.40    32110.42   1256.47 o 
   2   0   8    32168.82    34965.31   1444.51 o 
   4   0   8     6109.29     6436.94    418.01 o 
   6   0   8    63574.29    62776.74   1816.52 o 
   8   0   8   486952.56   477135.44  11996.10 o 
  10   0   8   385090.28   379940.34   9596.91 o 
  12   0   8    27025.37    26658.09    979.60 o 
  14   0   8    26397.92    25298.98    953.13 o 
  16   0   8     9592.01     9382.00    580.63 o 
  18   0   8       17.07     -115.88    332.10 o 
  20   0   8    25391.72    23636.14   2073.35 o 
  22   0   8    97902.78    92453.92   5407.98 o 
  24   0   8    21035.44    22081.12   2142.46 o 
  26   0   8     1151.58     1330.40    915.73 o 
 -35   1   8     4235.94     4973.85   1051.20 o 
 -33   1   8    29479.66    30378.44   1348.98 o 
 -31   1   8   120948.83   122985.42   2992.55 o 
 -29   1   8    70545.22    70107.34   1932.73 o 
 -27   1   8      111.91       39.85    242.70 o 
 -25   1   8     7852.25     8679.09    477.17 o 
 -23   1   8     6330.78     6472.83    404.54 o 
 -21   1   8     1442.47     1298.87    229.49 o 
 -19   1   8   136562.47   132666.22   2706.37 o 
 -17   1   8   303634.31   283725.12   5760.93 o 
 -15   1   8   106853.78   103682.01   1952.14 o 
 -13   1   8      996.45     1305.27    146.05 o 
 -11   1   8    39666.90    40746.35   1164.42 o 
  -9   1   8     7463.39     8166.84    285.06 o 
  -7   1   8    34111.29    33801.79    788.58 o 
  -5   1   8   413263.28   413236.62   7941.14 o 
  -3   1   8   396474.81   384817.66   7373.79 o 
  -1   1   8     4065.19     4169.56    228.32 o 
   1   1   8    43662.32    43498.81   1264.37 o 
   3   1   8     4237.12     4377.16    239.79 o 
   5   1   8    10530.12    11097.46    440.43 o 
   7   1   8   130641.32   128549.21   3048.26 o 
   9   1   8   390259.62   383526.69   6834.67 o 
  11   1   8   110417.62   110169.36   2126.56 o 
  13   1   8     1566.99     1611.34    207.13 o 
  15   1   8    20293.31    20286.08    829.63 o 
  17   1   8     2186.00     2386.95    340.56 o 
  19   1   8     4200.77     3750.02    439.97 o 
  21   1   8    72456.60    72457.52   2255.70 o 
  23   1   8    64055.05    62054.63   2840.50 o 
  25   1   8     4843.76     5663.75    879.39 o 
  27   1   8     3359.89     3737.57    851.03 o 
 -34   2   8     6174.47     5165.41    608.80 o 
 -32   2   8    19513.80    17987.58   1000.50 o 
 -30   2   8    33011.04    31424.49   1943.49 o 
 -28   2   8    14880.07    16652.53    689.38 o 
 -26   2   8     5209.27     4696.30    393.15 o 
 -24   2   8       63.33     -202.40    202.40 o 
 -22   2   8     6893.27     7722.64    660.87 o 
 -20   2   8    20936.06    21391.76    701.31 o 
 -18   2   8    52455.61    51382.26   1169.76 o 
 -16   2   8    76883.81    75509.91   1732.11 o 
 -14   2   8    33082.62    32196.12    709.52 o 
 -12   2   8     2390.58     2548.89    167.32 o 
 -10   2   8    18331.58    18409.27    449.50 o 
  -8   2   8    70643.56    72294.84   1385.84 o 
  -6   2   8    63749.49    61847.52   1325.19 o 
  -4   2   8    57025.66    51723.12   1137.24 o 
  -2   2   8    58126.78    55326.11   1095.91 o 
   0   2   8    38719.49    40033.25    841.04 o 
   2   2   8       33.24      -32.54    106.32 o 
   4   2   8     3397.30     3658.29    367.03 o 
   6   2   8    20997.58    20362.22    582.06 o 
   8   2   8    57925.66    53924.49   1465.54 o 
  10   2   8    50370.86    50686.35   1792.39 o 
  12   2   8    12270.55    13612.21    797.16 o 
  14   2   8    12279.82    11498.07    678.12 o 
  16   2   8     7545.30     7617.13    531.89 o 
  18   2   8    28215.99    27575.64    972.99 o 
  20   2   8    33087.93    35810.45   1353.43 o 
  22   2   8    56056.08    57690.23   1930.39 o 
  24   2   8    23157.77    27081.46   1710.29 o 
  26   2   8     4999.47     4724.13    890.86 o 
 -33   3   8      411.79       77.06    423.74 o 
 -31   3   8      123.41      650.14    397.48 o 
 -29   3   8     7359.43     6213.19    629.61 o 
 -27   3   8    27518.50    28029.35   1164.39 o 
 -25   3   8    12808.99    12706.95    580.42 o 
 -23   3   8    10379.75     9746.40    493.32 o 
 -21   3   8    36788.97    37720.65   1059.80 o 
 -19   3   8     5269.26     5131.41    305.24 o 
 -17   3   8      836.00      779.41    162.05 o 
 -15   3   8    14145.73    14659.88    427.25 o 
 -13   3   8    54362.50    53687.25   1093.30 o 
 -11   3   8     1017.68      893.61    128.52 o 
  -9   3   8    54718.36    53587.97   1072.19 o 
  -7   3   8    53933.60    53315.42   1058.50 o 
  -5   3   8     1801.17     2226.81    148.50 o 
  -3   3   8     1262.32     1359.10    118.72 o 
  -1   3   8    37463.82    37393.93    788.50 o 
   1   3   8    63409.97    63823.87   1643.16 o 
   3   3   8      252.41      260.56    131.78 o 
   5   3   8    79278.45    77279.26   1513.98 o 
   7   3   8    35015.26    36509.50    815.28 o 
   9   3   8     3286.88     3752.51    422.40 o 
  11   3   8     1729.50     1934.20    244.22 o 
  13   3   8    29503.84    29485.40   1063.24 o 
  15   3   8     6297.82     6803.78    467.32 o 
  17   3   8    29752.38    30871.78   1037.54 o 
  19   3   8    50496.95    52742.43   1540.06 o 
  21   3   8     8223.20     7818.70    983.38 o 
  23   3   8       59.06      231.55    511.49 o 
  25   3   8     5004.58     4840.15    607.68 o 
 -32   4   8    13403.70    13030.50    936.51 o 
 -30   4   8    28945.71    28809.71   1400.98 o 
 -28   4   8    10708.11     9997.68   1061.44 o 
 -26   4   8    79083.09    83187.88   2690.68 o 
 -24   4   8      257.30      312.44    293.22 o 
 -22   4   8    91121.56    95568.83   2059.76 o 
 -20   4   8    21229.52    22451.76   1234.42 o 
 -18   4   8    71420.17    72994.27   1593.38 o 
 -16   4   8    44482.25    44372.79   1045.23 o 
 -14   4   8    39724.73    39239.46    855.33 o 
 -12   4   8   104252.53   102178.77   1935.44 o 
 -10   4   8     5924.65     5876.79    254.17 o 
  -8   4   8   106009.73   107736.14   2015.20 o 
  -6   4   8    16617.74    15315.04    406.86 o 
  -4   4   8    75976.55    72570.56   1403.18 o 
  -2   4   8      274.83      291.29    111.11 o 
   0   4   8    88097.18    87363.67   1669.61 o 
   2   4   8     3742.91     4121.77    223.16 o 
   4   4   8   145478.02   146209.06   3546.25 o 
   6   4   8    54751.71    53624.65   1429.51 o 
   8   4   8    48714.46    48185.15   1182.30 o 
  10   4   8    27616.33    29272.96    833.28 o 
  12   4   8    18630.83    18541.71    640.17 o 
  14   4   8    80181.80    84469.61   2608.01 o 
  16   4   8     7748.38     8325.76    525.02 o 
  18   4   8    27060.49    28486.54   1003.64 o 
  20   4   8      292.58      141.97    324.03 o 
  22   4   8    25449.48    26628.21   1182.25 o 
  24   4   8     7469.25     7457.17    702.91 o 
 -31   5   8    60315.22    58306.11   2318.40 o 
 -29   5   8    28749.56    28816.36   1391.99 o 
 -27   5   8    18324.87    16891.61   2695.35 o 
 -25   5   8    25962.26    27644.60   1624.12 o 
 -23   5   8    17327.06    18093.71    716.34 o 
 -21   5   8    35436.39    36164.09   1231.96 o 
 -19   5   8    30398.24    30616.17    936.08 o 
 -17   5   8   128986.23   127226.40   2893.98 o 
 -15   5   8    15628.77    14770.37    452.15 o 
 -13   5   8    40510.49    39399.54    865.00 o 
 -11   5   8     7234.52     6636.88    343.85 o 
  -9   5   8    25705.00    23783.87    576.08 o 
  -7   5   8     3436.69     3455.96    204.69 o 
  -5   5   8   164155.73   156414.39   2878.59 o 
  -3   5   8    84990.48    83560.45   1611.48 o 
  -1   5   8    19368.01    19628.30    499.79 o 
   1   5   8    21286.86    20155.47    510.82 o 
   3   5   8    28263.25    28013.43    868.48 o 
   5   5   8    38935.93    38126.82   1092.51 o 
   7   5   8    20185.22    20032.81    632.90 o 
   9   5   8   108785.78   110255.90   2687.29 o 
  11   5   8    10316.27    10047.66    471.77 o 
  13   5   8    18365.10    18769.25    752.93 o 
  15   5   8    19987.19    20286.28    815.53 o 
  17   5   8      197.54      169.01    286.94 o 
  19   5   8      157.73       52.17    305.13 o 
  21   5   8    23042.18    24056.47    965.51 o 
  23   5   8    21701.30    22175.32   1135.13 o 
 -30   6   8    28953.25    27570.52   1426.17 o 
 -28   6   8    11855.86    12925.87    913.87 o 
 -26   6   8      361.60      267.18    405.66 o 
 -24   6   8       20.63      217.27    307.77 o 
 -22   6   8      134.82      -75.13    267.35 o 
 -20   6   8     6361.81     6634.70    491.79 o 
 -18   6   8    65872.20    64561.73   1904.40 o 
 -16   6   8    73743.02    73878.16   2108.11 o 
 -14   6   8    29689.48    30234.44    728.33 o 
 -12   6   8     1536.76     1139.23    190.51 o 
 -10   6   8     6693.23     7093.26    307.45 o 
  -8   6   8     4134.10     4275.44    244.94 o 
  -6   6   8    24670.92    25422.46    617.94 o 
  -4   6   8    34403.87    33932.56    761.70 o 
  -2   6   8    28492.88    27121.42    642.98 o 
   0   6   8       22.16       84.16    156.66 o 
   2   6   8    12921.75    13315.49    484.41 o 
   4   6   8    12426.23    12612.34    482.93 o 
   6   6   8     6909.04     6771.33    380.74 o 
   8   6   8   103589.89   102535.99   2276.58 o 
  10   6   8    95692.77    97267.54   2186.44 o 
  12   6   8    15277.90    17962.94    917.72 o 
  14   6   8     3122.32     2548.90    359.12 o 
  16   6   8     6221.90     6927.61    530.20 o 
  18   6   8      531.24      670.27    334.55 o 
  20   6   8     9150.88     9371.25    642.28 o 
  22   6   8    26372.73    28067.90   1101.47 o 
 -27   7   8    27228.90    27205.37   1365.81 o 
 -25   7   8    10818.07    10746.80    685.89 o 
 -23   7   8     7245.91     7849.25    580.93 o 
 -21   7   8    38707.59    41161.89   1389.55 o 
 -19   7   8    22241.29    23062.90    929.26 o 
 -17   7   8    33564.33    32500.20   1129.86 o 
 -15   7   8    66761.77    67047.20   1962.87 o 
 -13   7   8    59445.88    57823.81   1510.67 o 
 -11   7   8       16.42       13.86    180.78 o 
  -9   7   8    38045.15    37337.39   1178.34 o 
  -7   7   8    59065.49    57391.21   1299.96 o 
  -5   7   8    34457.94    33599.42    932.42 o 
  -3   7   8    46809.12    45993.71   1132.28 o 
  -1   7   8    35006.74    34483.33    918.02 o 
   1   7   8     7809.07     7299.01    384.46 o 
   3   7   8    13230.55    13315.93    652.57 o 
   5   7   8    99921.35    96257.60   2147.26 o 
   7   7   8   101061.77    97999.32   2196.57 o 
   9   7   8    21842.93    22320.47    730.08 o 
  11   7   8    27623.07    26824.29    954.17 o 
  13   7   8    30607.88    31542.08   1077.78 o 
  15   7   8     1291.73     1920.80    414.83 o 
  17   7   8    24114.17    25358.28   1000.65 o 
  19   7   8    47920.69    52323.06   1616.49 o 
  21   7   8    17438.37    16770.51    869.93 o 
 -26   8   8    51081.03    50093.84   1711.67 o 
 -24   8   8       25.87        3.12    325.03 o 
 -22   8   8    58887.07    61531.22   1942.29 o 
 -20   8   8    44290.50    45571.47   1526.32 o 
 -18   8   8    10503.57     9282.85    616.77 o 
 -16   8   8     7893.71     8588.42    778.15 o 
 -14   8   8    96128.45    94660.30   2659.83 o 
 -12   8   8    52038.19    53119.19   1431.68 o 
 -10   8   8    24433.95    25133.25   1072.35 o 
  -8   8   8   173306.28   169800.52   3423.15 o 
  -6   8   8    81973.12    84768.09   2428.16 o 
  -4   8   8    12782.21    12175.19    570.37 o 
  -2   8   8    45489.00    46009.49   1302.71 o 
   0   8   8   151853.09   151321.17   3568.55 o 
   2   8   8    11463.97    11743.59    685.81 o 
   4   8   8   107045.46   102980.91   2291.01 o 
   6   8   8   129234.38   129080.23   2817.49 o 
   8   8   8    11428.51    11117.79    636.53 o 
  10   8   8      203.73     -126.08    270.76 o 
  12   8   8    23111.93    22953.17    891.83 o 
  14   8   8    32809.52    33625.43   1170.84 o 
  16   8   8     7450.42     7379.80    592.86 o 
  18   8   8    97142.45   104428.16   2767.21 o 
 -23   9   8    26431.36    27359.32   1692.05 o 
 -21   9   8    84828.12    88205.27   2626.66 o 
 -19   9   8     4978.50     5322.76    541.91 o 
 -17   9   8      513.50      250.37    320.03 o 
 -15   9   8    33753.70    33964.73   1227.66 o 
 -13   9   8    86242.01    86153.09   2485.34 o 
 -11   9   8      343.40      609.25    245.12 o 
  -9   9   8   106826.78   106911.04   3194.09 o 
  -7   9   8    69311.01    69447.33   2221.85 o 
  -5   9   8      102.93     -138.08    228.32 o 
  -3   9   8    19172.56    18918.34    746.74 o 
  -1   9   8    90450.86    89477.13   2275.47 o 
   1   9   8    44592.75    45651.92   1546.08 o 
   3   9   8    20707.91    21245.99   1011.33 o 
   5   9   8   104075.03   100839.41   2945.50 o 
   7   9   8    19621.90    19174.66    922.34 o 
   9   9   8        8.12       28.46    368.40 o 
  11   9   8     7063.07     8207.61    673.35 o 
  13   9   8    20976.69    20079.69   1027.11 o 
  15   9   8     1440.88     1002.12    442.04 o 
 -18  10   8     1338.02     1285.55    515.55 o 
 -16  10   8      661.22      526.98    351.20 o 
 -14  10   8    18762.21    18529.28    871.11 o 
 -12  10   8    20266.94    19240.82   1185.51 o 
 -10  10   8     1839.43     1918.09    439.88 o 
  -8  10   8    26581.16    27218.29   2100.05 o 
  -6  10   8    13007.90    13155.47   1248.59 o 
  -4  10   8     3233.77     3851.29    477.80 o 
  -2  10   8    10534.97    11170.34    603.23 o 
   0  10   8    20011.63    21311.55    839.16 o 
   2  10   8      818.97      875.28    324.12 o 
   4  10   8    29881.84    27638.56    996.43 o 
   6  10   8    35271.41    35479.34   1183.84 o 
   8  10   8     4205.16     5257.41    511.24 o 
  10  10   8      524.46      445.17    425.93 o 
 -11  11   8     1505.74      788.55    523.64 o 
  -9  11   8     2109.81     1125.09    513.97 o 
  -7  11   8      363.67      352.84    380.63 o 
  -5  11   8     8720.55     9255.43    980.16 o 
  -3  11   8     6187.70     6056.51    592.82 o 
  -1  11   8      274.48      293.55    374.61 o 
   1  11   8      983.80     1199.05    353.95 o 
   3  11   8      517.44      554.94    329.81 o 
 -33   1   9     4723.02     5012.91    829.34 o 
 -31   1   9    26553.82    25807.61    957.63 o 
 -29   1   9    59000.28    57489.30   1594.16 o 
 -27   1   9       38.33      -52.08    245.73 o 
 -25   1   9    38512.14    37841.40   1242.76 o 
 -23   1   9      681.92      639.54    228.55 o 
 -21   1   9    18736.29    18418.80    570.66 o 
 -19   1   9    17527.32    17556.63    481.81 o 
 -17   1   9   190690.09   190081.95   4261.29 o 
 -15   1   9   100402.81   100202.38   3273.53 o 
 -13   1   9    26030.38    27491.38   1151.39 o 
 -11   1   9     5351.04     6049.72    261.79 o 
  -9   1   9    60384.79    61370.06   1322.15 o 
  -7   1   9    66857.36    66497.34   1425.15 o 
  -5   1   9    47079.58    47266.96   1218.63 o 
  -3   1   9   141688.12   137800.02   2774.01 o 
  -1   1   9     1489.61     1533.74    192.48 o 
   1   1   9    88936.25    88975.70   2410.79 o 
   3   1   9     3871.34     3680.98    227.94 o 
   5   1   9     6089.14     6220.53    304.41 o 
   7   1   9     1479.64     1538.03    229.28 o 
   9   1   9   108576.19   105616.14   2716.01 o 
  11   1   9    70421.44    70049.93   2819.84 o 
  13   1   9     1876.44     1453.86    373.84 o 
  15   1   9     9409.71    10241.82    648.32 o 
  17   1   9      288.13      491.50    284.82 o 
  19   1   9     5634.99     5014.37    517.80 o 
  21   1   9     4857.82     5980.31   1529.09 o 
  23   1   9    27940.59    27334.58   2703.99 o 
  25   1   9     9314.16    11800.54   1207.85 o 
 -34   2   9     9886.54     9597.31    893.54 o 
 -32   2   9    19304.11    17764.66   1390.87 o 
 -30   2   9   105343.02   106113.05   3688.99 o 
 -28   2   9    70614.88    71994.57   2049.06 o 
 -26   2   9      409.39      193.17    259.36 o 
 -24   2   9    12847.68    13452.04    589.28 o 
 -22   2   9     9631.31    10190.48    519.72 o 
 -20   2   9      870.11      684.65    174.02 o 
 -18   2   9   122308.09   124062.89   2533.00 o 
 -16   2   9   298804.81   298274.50   5344.57 o 
 -14   2   9    17756.51    17657.64    467.94 o 
 -12   2   9    39555.83    39835.82    841.44 o 
 -10   2   9     1390.87     1787.30    172.01 o 
  -8   2   9   127917.41   126813.09   2561.98 o 
  -6   2   9     4143.55     4004.72    253.61 o 
  -4   2   9   482131.53   471695.94   9027.55 o 
  -2   2   9   363747.38   356367.62   6332.70 o 
   0   2   9      882.97      923.62    132.61 o 
   2   2   9   180167.58   175464.80   3912.39 o 
   4   2   9     5240.91     5864.43    401.80 o 
   6   2   9    28311.94    26865.21    665.13 o 
   8   2   9    18462.71    17016.47    896.32 o 
  10   2   9   303622.03   290227.50   5921.38 o 
  12   2   9    82074.73    78534.66   1824.19 o 
  14   2   9    23800.87    23597.17   1016.38 o 
  16   2   9    36457.06    35905.52   1150.28 o 
  18   2   9     1983.15     2002.20    362.00 o 
  20   2   9      167.79      357.17    515.86 o 
  22   2   9    74003.77    73757.77   2355.42 o 
  24   2   9    82830.80    84443.62   3609.83 o 
 -33   3   9        1.46     -284.61    415.41 o 
 -31   3   9    73775.68    74763.83   3006.35 o 
 -29   3   9   130878.67   132257.36   4429.50 o 
 -27   3   9    22516.12    22171.51    889.51 o 
 -25   3   9      851.45     1262.49    288.71 o 
 -23   3   9     5575.15     5587.10    429.29 o 
 -21   3   9    17076.41    16182.73    575.13 o 
 -19   3   9    34885.83    35552.64    960.51 o 
 -17   3   9   333120.16   320410.34   6192.47 o 
 -15   3   9   133366.50   130615.83   2645.64 o 
 -13   3   9    23039.07    23153.00    628.48 o 
 -11   3   9    54356.61    53795.84   1365.21 o 
  -9   3   9    12346.64    12199.31    412.02 o 
  -7   3   9     1277.43     1047.11    154.34 o 
  -5   3   9   400797.09   398311.53   7651.28 o 
  -3   3   9   631783.12   614120.25  11698.73 o 
  -1   3   9   178571.20   176987.98   3510.32 o 
   1   3   9    28651.19    28841.55    666.77 o 
   3   3   9    21425.04    21623.99    555.78 o 
   5   3   9     2822.28     2732.84    204.18 o 
   7   3   9     1121.03     1753.37    280.69 o 
   9   3   9   141625.19   137428.33   5409.69 o 
  11   3   9   206863.27   211099.89   4863.44 o 
  13   3   9     4387.80     4302.16    431.95 o 
  15   3   9    40261.26    42353.29   1282.91 o 
  17   3   9     9942.99    10118.02    610.68 o 
  19   3   9       10.45      -27.72    308.46 o 
  21   3   9    41189.89    41332.95   1790.87 o 
  23   3   9   108558.99   111544.73   3323.31 o 
  25   3   9    38692.48    42650.80   1662.51 o 
 -32   4   9    15635.17    14652.77   1022.23 o 
 -30   4   9    52292.22    52538.28   2105.93 o 
 -28   4   9    65639.33    64901.88   2428.53 o 
 -26   4   9    19005.09    18238.38    996.17 o 
 -24   4   9      662.27      736.86    290.67 o 
 -22   4   9     1468.75     1400.10    309.41 o 
 -20   4   9    15518.57    14907.96    569.59 o 
 -18   4   9   116586.54   115838.06   2630.42 o 
 -16   4   9   174509.39   165101.33   3796.73 o 
 -14   4   9    19138.94    18252.01    555.73 o 
 -12   4   9      169.07      116.63    143.07 o 
 -10   4   9     4666.08     4509.29    269.50 o 
  -8   4   9      548.19      645.32    150.19 o 
  -6   4   9   110037.75   106330.41   2183.79 o 
  -4   4   9   380527.12   364199.97   7024.50 o 
  -2   4   9   168461.58   163281.31   3258.50 o 
   0   4   9    15687.97    16004.46    444.05 o 
   2   4   9     5256.82     5304.73    264.16 o 
   4   4   9      134.98      177.65    155.25 o 
   6   4   9    34828.13    36147.99    955.61 o 
   8   4   9    74514.65    73285.60   1691.67 o 
  10   4   9   103809.24   104524.77   2314.45 o 
  12   4   9    29461.44    29970.09    885.55 o 
  14   4   9     8454.95     9119.14    546.63 o 
  16   4   9     2745.92     3159.45    418.97 o 
  18   4   9     9758.11    11227.94    630.55 o 
  20   4   9    38998.83    41933.46   1358.27 o 
  22   4   9    59933.36    63720.98   2145.82 o 
  24   4   9    37063.78    37753.86   1780.05 o 
 -31   5   9     7645.91     6836.67   1606.84 o 
 -29   5   9     5438.22     5106.63    625.68 o 
 -27   5   9    49186.52    49298.14   1963.61 o 
 -25   5   9    47984.38    47047.66   2401.62 o 
 -23   5   9       11.94      109.28    263.10 o 
 -21   5   9    58994.75    58495.07   1770.97 o 
 -19   5   9    55242.34    57307.88   1662.85 o 
 -17   5   9    24196.01    23950.46    756.17 o 
 -15   5   9    65312.14    63638.65   1425.13 o 
 -13   5   9   129429.68   123009.76   2522.10 o 
 -11   5   9    53827.37    50875.95   1165.25 o 
  -9   5   9    16490.48    16162.22    511.12 o 
  -7   5   9   100696.72    94552.05   1979.32 o 
  -5   5   9    60852.38    58844.21   1300.73 o 
  -3   5   9     5422.05     4937.99    284.33 o 
  -1   5   9    48511.99    47251.55   1094.66 o 
   1   5   9    72598.08    69290.26   1780.93 o 
   3   5   9      455.45      671.53    223.61 o 
   5   5   9   131139.69   130402.75   2795.05 o 
   7   5   9    90025.13    92156.42   2318.41 o 
   9   5   9    53535.57    53971.23   1340.67 o 
  11   5   9    51376.95    53360.16   1350.44 o 
  13   5   9    47282.52    49851.62   1453.62 o 
  15   5   9    10923.66    11692.78    673.34 o 
  17   5   9     4976.19     5171.37    466.61 o 
  19   5   9    23938.03    25705.31   1001.03 o 
  21   5   9    35959.86    39299.55   1344.67 o 
  23   5   9    11437.10    11055.10    854.05 o 
 -30   6   9     1234.59      754.54    561.53 o 
 -28   6   9     2343.63     2782.54    556.28 o 
 -26   6   9    66022.90    68895.69   2557.26 o 
 -24   6   9    24376.36    23755.31    975.53 o 
 -22   6   9    33744.74    34802.66   1224.10 o 
 -20   6   9    82395.56    83711.77   2399.38 o 
 -18   6   9     1380.05     1069.47    277.86 o 
 -16   6   9      999.72      594.34    231.46 o 
 -14   6   9    54724.83    52446.72   1226.42 o 
 -12   6   9   174943.31   167846.56   3377.46 o 
 -10   6   9     2714.60     2996.18    237.58 o 
  -8   6   9   142499.44   137453.64   2798.61 o 
  -6   6   9    97596.89    93681.23   1981.35 o 
  -4   6   9     9392.09     9611.27    395.93 o 
  -2   6   9     7584.70     6880.85    420.58 o 
   0   6   9    91144.97    90808.77   2255.81 o 
   2   6   9   112380.59   112458.91   2856.26 o 
   4   6   9     4966.33     4296.42    531.19 o 
   6   6   9   217681.62   222767.05   5132.14 o 
   8   6   9    58728.23    61313.20   1674.79 o 
  10   6   9       23.96       17.10    258.09 o 
  12   6   9    10627.90    11508.76    621.91 o 
  14   6   9    60244.09    62129.17   2119.83 o 
  16   6   9     9569.27     9406.38    609.12 o 
  18   6   9    27809.08    29899.85   1229.47 o 
  20   6   9    42770.72    47171.58   1523.44 o 
 -27   7   9    13244.42    12403.28    915.96 o 
 -25   7   9    29974.19    30530.72   1183.76 o 
 -23   7   9      550.11      556.12    325.99 o 
 -21   7   9    32496.13    32665.80   1182.83 o 
 -19   7   9     3802.50     4148.89    411.76 o 
 -17   7   9    13156.95    13525.59    664.21 o 
 -15   7   9      272.05      149.77    256.85 o 
 -13   7   9    62281.55    62032.14   1418.00 o 
 -11   7   9    44363.28    44191.30   1076.90 o 
  -9   7   9    34768.81    34040.29    879.28 o 
  -7   7   9   104914.34   100748.80   2346.17 o 
  -5   7   9      984.47      881.84    189.86 o 
  -3   7   9    41773.78    41221.66   1196.43 o 
  -1   7   9     6846.78     7395.27    459.48 o 
   1   7   9   129326.50   125827.20   3212.38 o 
   3   7   9    45595.96    44618.18   1295.07 o 
   5   7   9    38099.93    38202.25   1177.24 o 
   7   7   9    35140.50    36009.96   1136.65 o 
   9   7   9     3552.27     3450.61    382.88 o 
  11   7   9    14800.83    15227.90    992.24 o 
  13   7   9    11439.91    11608.87    642.26 o 
  15   7   9    28217.15    30168.09   1095.46 o 
  17   7   9     3286.40     3274.27    454.48 o 
  19   7   9    50373.24    54217.84   2399.04 o 
 -24   8   9     4035.10     4486.41    498.77 o 
 -22   8   9     1942.57     2028.92    381.47 o 
 -20   8   9     3142.93     3126.61    411.25 o 
 -18   8   9    10538.23    10557.53    643.20 o 
 -16   8   9     7473.17     7198.34    795.66 o 
 -14   8   9     1801.44     1702.38    316.07 o 
 -12   8   9     9445.28    10046.85    508.01 o 
 -10   8   9     2251.73     2109.00    279.46 o 
  -8   8   9    42376.29    42767.28   1061.32 o 
  -6   8   9     5841.98     5859.94    431.96 o 
  -4   8   9    15664.72    16600.26    683.80 o 
  -2   8   9    12556.42    11419.92    573.41 o 
   0   8   9    28355.23    29087.68   1331.71 o 
   2   8   9    43709.38    41318.16   1252.65 o 
   4   8   9      477.24      107.78    261.36 o 
   6   8   9    12137.81    12737.37    648.44 o 
   8   8   9     2698.97     1509.17    329.29 o 
  10   8   9     9438.77     9073.45   1571.36 o 
  12   8   9       65.05     -203.26    372.70 o 
  14   8   9     4842.63     5177.09    602.42 o 
  16   8   9       97.96      210.56    405.77 o 
 -21   9   9     3321.33     3012.98    464.56 o 
 -19   9   9     9183.01    10078.28    670.27 o 
 -17   9   9     1486.12     1789.45    366.13 o 
 -15   9   9      601.48      527.16    330.54 o 
 -13   9   9     1148.53      840.25    321.06 o 
 -11   9   9     3409.58     3494.96    394.03 o 
  -9   9   9      168.48      116.91    292.69 o 
  -7   9   9     7011.00     7155.86    491.84 o 
  -5   9   9    25931.27    27885.58   1099.87 o 
  -3   9   9     3089.55     3810.44    438.82 o 
  -1   9   9     1918.74     2013.78    324.23 o 
   1   9   9     8777.78     8146.10    547.24 o 
   3   9   9     4065.42     3794.99    414.27 o 
   5   9   9     3018.67     3007.73    381.71 o 
   7   9   9     7177.54     6741.77    518.83 o 
   9   9   9     1460.04     1266.65    425.05 o 
  11   9   9      106.63      171.81    375.96 o 
  13   9   9      388.00      380.55    410.40 o 
 -16  10   9     1091.49     1370.05    375.05 o 
 -14  10   9    12132.82    12922.21   1000.93 o 
 -12  10   9    39087.87    39152.50   1864.94 o 
 -10  10   9       53.44      576.91    360.50 o 
  -8  10   9    66246.16    65705.06   2191.29 o 
  -6  10   9    41634.00    42219.80   1568.18 o 
  -4  10   9     1486.57     2770.50    365.85 o 
  -2  10   9    10548.00     9913.06    586.79 o 
   0  10   9    40734.81    42685.65   2456.63 o 
   2  10   9    24901.73    24370.46    927.91 o 
   4  10   9     4922.07     4396.32    449.83 o 
   6  10   9    36622.60    37125.26   1235.73 o 
   8  10   9    12350.71    13949.52    886.83 o 
  -9  11   9    14421.20    13889.56   1077.04 o 
  -7  11   9    64773.41    63311.58   3293.32 o 
  -5  11   9    13164.61    13353.13    832.36 o 
  -3  11   9     1068.34      842.00    404.67 o 
  -1  11   9     7958.58     7916.24    581.00 o 
   1  11   9    46530.38    47460.91   1479.31 o 
 -34   0  10     9005.45     7826.88    967.56 o 
 -32   0  10     4322.42     4008.47    708.39 o 
 -30   0  10    77773.32    78044.16   3559.24 o 
 -28   0  10   194430.56   194168.77   7965.10 o 
 -26   0  10    17372.33    17174.21   1157.62 o 
 -24   0  10    11381.28    11213.34    915.73 o 
 -22   0  10      861.28      639.28    397.39 o 
 -20   0  10    22845.61    21821.90    910.13 o 
 -18   0  10    35390.42    32807.65   1074.30 o 
 -16   0  10   716537.44   681116.31  21884.04 o 
 -14   0  10   424788.03   400637.88  13898.86 o 
 -12   0  10     6679.21     6503.91    544.25 o 
 -10   0  10    13797.16    13795.27    712.20 o 
  -8   0  10      350.09      362.84    223.57 o 
  -6   0  10    17910.81    17434.67    958.92 o 
  -4   0  10    88484.88    89363.31   2430.07 o 
  -2   0  10   469693.44   495919.22  18169.40 o 
   0   0  10    49560.23    50954.61   1509.94 o 
   2   0  10    17861.06    18545.37    727.54 o 
   4   0  10     7744.62     8312.00    525.66 o 
   6   0  10     3800.00     3921.22    356.36 o 
   8   0  10    64764.59    61842.21   1850.95 o 
  10   0  10   261964.30   250817.25   9015.03 o 
  12   0  10   197118.81   197885.84   5221.17 o 
  14   0  10     4106.87     3481.35    401.17 o 
  16   0  10    18892.87    20954.50   1383.79 o 
  18   0  10     8048.18     6617.43   1140.34 o 
  20   0  10     1479.97     1451.34    846.62 o 
  22   0  10    15276.92    16120.26   1848.73 o 
  24   0  10    75850.24    72895.36   4613.19 o 
 -33   1  10     2146.20     1253.27    552.89 o 
 -31   1  10    10428.70    11530.46   1019.39 o 
 -29   1  10    90524.08    91033.75   2529.85 o 
 -27   1  10    92089.38    91139.52   2502.24 o 
 -25   1  10     4832.50     5242.98    440.68 o 
 -23   1  10     1520.40     1464.96    280.27 o 
 -21   1  10     1010.80      754.43    190.43 o 
 -19   1  10     1403.93     1599.50    179.43 o 
 -17   1  10   106140.05   105262.42   2154.49 o 
 -15   1  10   339862.28   328551.38   6340.20 o 
 -13   1  10   155311.58   150428.52   3306.85 o 
 -11   1  10    12251.80    11546.35    403.05 o 
  -9   1  10     7720.11     7777.99    314.92 o 
  -7   1  10      903.45      924.85    143.67 o 
  -5   1  10     8201.26     8150.93    487.66 o 
  -3   1  10   249510.33   240915.09   5574.40 o 
  -1   1  10   298887.12   303297.12   5423.66 o 
   1   1  10    39589.69    40893.37    900.68 o 
   3   1  10    25553.33    27297.16    676.26 o 
   5   1  10     8961.90     9133.11    369.73 o 
   7   1  10      619.28      406.99    165.74 o 
   9   1  10    79794.21    75256.51   2227.04 o 
  11   1  10   252234.52   244784.03   5694.69 o 
  13   1  10    84619.50    83163.48   2301.33 o 
  15   1  10     8364.19     8160.26    609.40 o 
  17   1  10    15442.60    15386.73   1197.05 o 
  19   1  10     1035.89     1167.17    380.84 o 
  21   1  10     4339.11     3715.39    744.96 o 
  23   1  10    57981.08    59992.98   2809.66 o 
  25   1  10    74244.76    71357.62   4544.08 o 
 -34   2  10      880.91      794.78    622.00 o 
 -32   2  10     9318.56     9872.91    875.71 o 
 -30   2  10    29049.50    29844.99   1931.77 o 
 -28   2  10    31353.35    32092.55   1141.71 o 
 -26   2  10    24028.84    24013.29    992.98 o 
 -24   2  10    16108.34    15469.63    691.95 o 
 -22   2  10     1722.30     1627.77    339.16 o 
 -20   2  10     1125.11      986.37    206.43 o 
 -18   2  10     7283.00     7643.72    337.27 o 
 -16   2  10    44702.62    44387.62   1034.18 o 
 -14   2  10    48818.59    48156.26   1100.89 o 
 -12   2  10    34349.71    34614.52    838.90 o 
 -10   2  10     3292.39     3721.78    241.31 o 
  -8   2  10    21806.00    21347.25    592.53 o 
  -6   2  10    44528.04    43597.68   1138.05 o 
  -4   2  10    68382.48    64140.46   1411.35 o 
  -2   2  10   128911.89   123549.98   2528.54 o 
   0   2  10    81911.88    78150.59   1548.83 o 
   2   2  10    40297.51    40315.20   1083.05 o 
   4   2  10    10752.12    11569.02    422.76 o 
   6   2  10     7958.13     7873.81    369.60 o 
   8   2  10    29790.41    28609.31    963.29 o 
  10   2  10    57818.01    55243.12   1339.33 o 
  12   2  10    42959.96    42874.60   1154.90 o 
  14   2  10     3374.43     4133.07    363.90 o 
  16   2  10        4.46     -264.09    264.09 o 
  18   2  10     4489.16     4035.75    491.68 o 
  20   2  10     6119.05     6152.77    587.56 o 
  22   2  10    17185.08    16952.49   1349.97 o 
  24   2  10    25383.53    25956.40   1704.28 o 
 -33   3  10    13888.80    12584.31   1166.26 o 
 -31   3  10     5774.40     4915.46   1287.20 o 
 -29   3  10      522.96     -106.03    786.14 o 
 -27   3  10     4342.61     4561.83    484.73 o 
 -25   3  10    20958.20    21290.45    852.74 o 
 -23   3  10     8550.31     8861.60    445.24 o 
 -21   3  10     4325.85     3824.48    299.13 o 
 -19   3  10    35334.08    35702.91    981.98 o 
 -17   3  10     6689.23     6468.72    373.88 o 
 -15   3  10     2405.81     2598.22    387.68 o 
 -13   3  10     2585.65     2871.54    227.41 o 
 -11   3  10    44442.06    43652.93   1029.98 o 
  -9   3  10    11749.09    11727.53    439.27 o 
  -7   3  10    58007.92    59286.28   1312.59 o 
  -5   3  10    87941.40    85065.88   1799.88 o 
  -3   3  10     1108.04     1386.83    297.64 o 
  -1   3  10      214.22       76.13    144.60 o 
   1   3  10    22545.28    23497.06    818.92 o 
   3   3  10    49029.99    48028.12   1037.48 o 
   5   3  10      879.63      870.23    203.13 o 
   7   3  10    62603.43    60292.57   2060.72 o 
   9   3  10    37849.93    36740.19   1595.73 o 
  11   3  10     5830.58     5773.95    704.62 o 
  13   3  10      726.59      992.89    262.35 o 
  15   3  10    21205.00    21914.18    860.87 o 
  17   3  10    10741.29    11138.79    641.29 o 
  19   3  10    11785.43    12807.87    708.02 o 
  21   3  10    25589.92    27951.88   1434.38 o 
  23   3  10      508.50      845.97    487.60 o 
 -32   4  10    15625.10    14778.27   1313.12 o 
 -30   4  10    11826.60    11716.35   1131.70 o 
 -28   4  10    43249.61    42139.62   1776.39 o 
 -26   4  10      526.34      868.90    431.95 o 
 -24   4  10    34018.27    33701.88   1516.66 o 
 -22   4  10      760.55     1311.17    248.07 o 
 -20   4  10   110164.98   110262.48   2544.62 o 
 -18   4  10    22185.54    21652.91    912.75 o 
 -16   4  10    64465.86    62547.66   1600.57 o 
 -14   4  10    46383.73    44994.86   1072.98 o 
 -12   4  10    50611.61    47347.39   1111.14 o 
 -10   4  10    93342.17    91079.87   1923.21 o 
  -8   4  10      547.58      648.75    178.91 o 
  -6   4  10    42694.88    41419.22    984.17 o 
  -4   4  10      835.05      659.80    164.82 o 
  -2   4  10    79650.31    78570.45   1887.54 o 
   0   4  10    16858.85    17314.55    538.62 o 
   2   4  10    21999.39    21645.11    567.83 o 
   4   4  10     1186.04     1073.45    176.82 o 
   6   4  10    30294.00    30875.97    870.87 o 
   8   4  10    13594.08    14245.80    561.23 o 
  10   4  10    10317.29     9917.05    487.85 o 
  12   4  10    32861.80    33011.16   1291.34 o 
  14   4  10    12337.26    13526.99    671.76 o 
  16   4  10    42906.95    43224.05   1773.13 o 
  18   4  10      335.95     -138.08    316.22 o 
  20   4  10    19162.63    20711.35   1169.61 o 
  22   4  10     3904.65     4683.56    598.75 o 
 -31   5  10      450.58      661.50    497.60 o 
 -29   5  10    57077.18    57321.57   3256.88 o 
 -27   5  10    31419.70    31489.64   1448.51 o 
 -25   5  10     5793.56     5943.59    777.50 o 
 -23   5  10    11992.37    12912.48    668.71 o 
 -21   5  10    15445.47    15497.06   1719.15 o 
 -19   5  10    36240.76    38002.42   1072.14 o 
 -17   5  10    20072.30    20236.01    692.13 o 
 -15   5  10   162372.75   156272.59   3181.83 o 
 -13   5  10     4825.09     4227.33    290.90 o 
 -11   5  10    37514.17    36379.94    907.98 o 
  -9   5  10    21758.59    20895.54    666.06 o 
  -7   5  10     9256.15     9390.24    387.19 o 
  -5   5  10      902.21      666.38    177.66 o 
  -3   5  10    95334.29    92958.07   1967.72 o 
  -1   5  10    88866.27    87255.72   1872.30 o 
   1   5  10      118.83       20.23    199.06 o 
   3   5  10    11187.22    11608.27    563.61 o 
   5   5  10      360.46      529.12    240.73 o 
   7   5  10     4595.76     4287.96    338.06 o 
   9   5  10    30985.87    31821.53    930.60 o 
  11   5  10    98210.81   103717.97   2350.61 o 
  13   5  10     6467.40     7401.72    518.08 o 
  15   5  10    20899.16    21247.49    859.13 o 
  17   5  10     4891.31     6318.06    530.75 o 
  19   5  10      762.82     1357.32    399.02 o 
  21   5  10     1302.56      947.00    392.35 o 
 -28   6  10    16341.97    15447.80   1025.37 o 
 -26   6  10     6577.87     8089.55    730.65 o 
 -24   6  10      203.96       41.63    286.18 o 
 -22   6  10       46.42     -108.52    266.57 o 
 -20   6  10     3010.67     3293.08    374.61 o 
 -18   6  10    16034.66    16930.00    753.50 o 
 -16   6  10    68628.56    67687.79   1694.97 o 
 -14   6  10   103990.92   102219.12   2178.15 o 
 -12   6  10    24044.63    23279.45    680.14 o 
 -10   6  10       33.93     -109.87    163.81 o 
  -8   6  10     3910.13     3712.72    274.30 o 
  -6   6  10     1482.00     1256.25    203.55 o 
  -4   6  10    12747.60    12189.31    590.02 o 
  -2   6  10    50589.70    50244.30   1392.85 o 
   0   6  10    34681.48    34900.28   1069.60 o 
   2   6  10     7660.11     8339.31    498.92 o 
   4   6  10     1897.20     2110.72    312.01 o 
   6   6  10     6526.40     7002.21    486.09 o 
   8   6  10    27867.02    29148.94    994.00 o 
  10   6  10    50023.93    52032.68   1526.68 o 
  12   6  10    61660.22    63435.76   2051.95 o 
  14   6  10     2803.86     3041.32    659.83 o 
  16   6  10     5538.92     5221.61    580.24 o 
  18   6  10     2506.94     2574.67    500.97 o 
  20   6  10      492.03      -22.94    426.20 o 
 -27   7  10    16049.73    17751.49   1074.37 o 
 -25   7  10    33628.07    31520.85   1219.43 o 
 -23   7  10     8272.48     9186.70    862.15 o 
 -21   7  10    12938.96    12299.05   1086.68 o 
 -19   7  10    42855.21    42049.83   1398.42 o 
 -17   7  10    52149.41    51216.33   1612.72 o 
 -15   7  10    27215.46    27111.98    998.28 o 
 -13   7  10    37660.70    36657.44    958.29 o 
 -11   7  10    53874.21    51978.79   1236.78 o 
  -9   7  10     4927.90     5457.76    336.97 o 
  -7   7  10    45819.77    45310.74   1106.76 o 
  -5   7  10    56326.61    54869.58   1515.12 o 
  -3   7  10    28797.20    28680.59   1244.23 o 
  -1   7  10    19149.00    19556.39    760.30 o 
   1   7  10    25663.45    26783.61    923.49 o 
   3   7  10     9116.16     9859.58    558.52 o 
   5   7  10     6433.56     7146.81    511.60 o 
   7   7  10    66206.74    66892.82   1839.69 o 
   9   7  10    54840.76    57107.08   1638.90 o 
  11   7  10    25088.86    24424.00   1097.12 o 
  13   7  10     5459.57     6204.24    729.32 o 
  15   7  10     8795.89     9332.25   1352.57 o 
  17   7  10     1883.46     2023.32    510.62 o 
 -24   8  10    55680.52    55958.60   1846.60 o 
 -22   8  10     3806.09     3937.75    474.62 o 
 -20   8  10    45526.91    42557.79   1455.50 o 
 -18   8  10    59108.48    59506.93   1851.35 o 
 -16   8  10     1556.14     1706.99    336.88 o 
 -14   8  10     4050.50     3925.01    399.98 o 
 -12   8  10    52000.10    49967.46   1576.17 o 
 -10   8  10    36354.00    36061.51    954.47 o 
  -8   8  10     9690.45     9106.95    537.51 o 
  -6   8  10   152832.70   151875.56   3631.06 o 
  -4   8  10    93908.29    92592.57   2361.80 o 
  -2   8  10     2655.49     2881.07    356.42 o 
   0   8  10     9532.88     9720.41    875.34 o 
   2   8  10    56430.40    59016.12   1900.31 o 
   4   8  10     7484.29     7916.94    559.68 o 
   6   8  10    47539.22    47980.53   1448.68 o 
   8   8  10   110985.27   112759.05   2871.42 o 
  10   8  10    11967.10    12469.75    813.27 o 
  12   8  10       67.15      282.54    390.47 o 
  14   8  10    14531.63    15546.99   1523.82 o 
 -21   9  10    17389.79    16835.96    850.12 o 
 -19   9  10    62102.01    59577.58   1903.01 o 
 -17   9  10     4706.25     5632.77    520.16 o 
 -15   9  10     2023.19     1863.40    538.18 o 
 -13   9  10    21567.12    20722.22    939.31 o 
 -11   9  10    84434.84    82715.42   2602.11 o 
  -9   9  10     2321.26     2702.19    422.56 o 
  -7   9  10    85350.26    86678.20   3369.06 o 
  -5   9  10    75876.00    75428.73   2122.26 o 
  -3   9  10     6739.39     7617.89    543.55 o 
  -1   9  10     3291.14     2940.39    390.10 o 
   1   9  10    66010.65    66631.16   1850.02 o 
   3   9  10    37615.74    37990.52   1842.95 o 
   5   9  10    10113.05    11335.10    664.10 o 
   7   9  10    53019.63    53065.66   1596.57 o 
   9   9  10    15599.18    16615.36   1296.44 o 
  11   9  10      100.04      185.40    410.66 o 
 -16  10  10      992.16      729.16    355.10 o 
 -14  10  10     1964.01     1205.88    544.25 o 
 -12  10  10    23770.34    21769.46   3170.49 o 
 -10  10  10    19500.37    19773.40   1243.86 o 
  -8  10  10      206.12      118.91    343.79 o 
  -6  10  10    23764.09    22985.94   1078.22 o 
  -4  10  10    19106.98    19827.89   1209.52 o 
  -2  10  10     7101.27     7197.83    529.85 o 
   0  10  10     9181.91     9323.76   1153.98 o 
   2  10  10     6733.15     7649.68    670.48 o 
   4  10  10       76.57       32.32    399.92 o 
   6  10  10     7363.66     8038.89    729.10 o 
 -33   1  11    14757.45    15373.41    897.41 o 
 -31   1  11    18440.65    19370.36    989.60 o 
 -29   1  11    18203.73    17694.03    909.64 o 
 -27   1  11    56846.67    57346.92   1948.63 o 
 -25   1  11      130.60      141.98    311.00 o 
 -23   1  11    58192.32    60689.89   2003.53 o 
 -21   1  11      854.20     1108.65    225.05 o 
 -19   1  11    45073.20    45374.56   1316.75 o 
 -17   1  11      716.63      296.18    175.03 o 
 -15   1  11   153667.16   147881.02   3287.79 o 
 -13   1  11    82706.52    80589.72   1905.31 o 
 -11   1  11      749.81      848.24    159.77 o 
  -9   1  11    23483.84    23580.99    901.57 o 
  -7   1  11     6469.31     6641.02    558.71 o 
  -5   1  11    28399.27    28679.08    974.69 o 
  -3   1  11    26427.27    25898.88    707.08 o 
  -1   1  11   152622.92   153069.44   3118.84 o 
   1   1  11    27075.01    28070.07    767.45 o 
   3   1  11    20859.21    20386.31    564.55 o 
   5   1  11    13904.47    14615.65    478.95 o 
   7   1  11    11971.74    12535.50    448.82 o 
   9   1  11       47.38       45.75    203.48 o 
  11   1  11    31379.82    30157.63   1111.25 o 
  13   1  11    57717.52    57433.38   1455.55 o 
  15   1  11     1558.22     1686.83    372.11 o 
  17   1  11     9725.64     9301.13    598.91 o 
  19   1  11     6976.92     8067.00    926.35 o 
  21   1  11      617.04      382.37    560.40 o 
  23   1  11     2236.36     1796.90    700.51 o 
 -32   2  11    22925.56    23342.41   1589.56 o 
 -30   2  11     7336.80     7280.93    646.14 o 
 -28   2  11   148589.03   150568.03   4489.85 o 
 -26   2  11    66285.36    67624.33   2229.63 o 
 -24   2  11     8415.50     8820.71    610.50 o 
 -22   2  11    31021.81    31237.66   1009.84 o 
 -20   2  11     5017.48     5189.01    465.59 o 
 -18   2  11    11620.65    11208.45    470.57 o 
 -16   2  11    34935.17    34074.98    854.44 o 
 -14   2  11   289634.12   282504.03   5526.84 o 
 -12   2  11    94545.41    91919.17   2399.98 o 
 -10   2  11    29390.21    30236.62    783.05 o 
  -8   2  11    15914.70    15988.06    510.07 o 
  -6   2  11    36595.68    36321.07    903.30 o 
  -4   2  11       24.59      -69.42    131.26 o 
  -2   2  11   256127.14   235550.45   7911.43 o 
   0   2  11   347951.25   326218.03  13339.07 o 
   2   2  11      416.26      333.38    272.48 o 
   4   2  11   137860.81   129278.65   4413.33 o 
   6   2  11     5020.38     5170.60    354.15 o 
   8   2  11    53651.19    51526.75   1146.60 o 
  10   2  11    10068.39    10142.45    622.04 o 
  12   2  11   185144.77   180372.22   5953.11 o 
  14   2  11   100895.80   103241.95   2369.74 o 
  16   2  11     7172.67     6824.91    531.39 o 
  18   2  11    33980.95    31729.31   1755.67 o 
  20   2  11      229.00       46.48    383.86 o 
  22   2  11       47.81      811.53    597.15 o 
 -31   3  11      582.81      311.00    570.17 o 
 -29   3  11    99822.27   103083.47   3243.68 o 
 -27   3  11   184915.16   189230.56   5546.62 o 
 -25   3  11    41631.15    41092.29   1324.46 o 
 -23   3  11    11881.14    11151.48    513.26 o 
 -21   3  11      385.88      221.85    194.75 o 
 -19   3  11    32664.48    32353.96    928.81 o 
 -17   3  11     6598.80     6611.74    354.49 o 
 -15   3  11   203305.56   200128.86   3991.26 o 
 -13   3  11   215565.58   210921.83   4789.08 o 
 -11   3  11      253.98      359.11    161.81 o 
  -9   3  11    27067.60    26932.30    722.95 o 
  -7   3  11      396.85      530.62    194.74 o 
  -5   3  11     9354.16     9351.00    395.94 o 
  -3   3  11   112317.77   108375.73   2261.45 o 
  -1   3  11   409681.56   396723.75   7666.38 o 
   1   3  11    99472.88    94683.98   2346.82 o 
   3   3  11    40049.91    39303.29   1457.86 o 
   5   3  11    37552.91    36156.56   1344.82 o 
   7   3  11     5221.67     5186.21    419.30 o 
   9   3  11      147.11       43.81    242.30 o 
  11   3  11   118995.59   112000.88   4781.56 o 
  13   3  11   189029.58   183473.39   6225.26 o 
  15   3  11    28224.44    29754.76   1052.63 o 
  17   3  11    13454.03    13665.86    855.39 o 
  19   3  11    13997.96    14865.16    788.48 o 
  21   3  11     1188.15     1492.48    489.83 o 
 -30   4  11    23897.79    24430.92   1658.68 o 
 -28   4  11   115615.80   114786.34   3913.94 o 
 -26   4  11    72945.38    78466.94   3455.33 o 
 -24   4  11    11544.87    11835.80    867.32 o 
 -22   4  11     1072.74      874.73    239.91 o 
 -20   4  11     2330.92     2261.18    278.14 o 
 -18   4  11    10441.16     9358.87    523.98 o 
 -16   4  11    99037.42    95744.30   2048.58 o 
 -14   4  11   134024.06   127249.57   2634.42 o 
 -12   4  11    43357.47    40944.02   1008.65 o 
 -10   4  11     7822.86     7572.37    366.92 o 
  -8   4  11      766.10      954.80    182.84 o 
  -6   4  11     2375.23     2449.03    240.61 o 
  -4   4  11    71428.73    71305.22   1587.78 o 
  -2   4  11   207664.73   204052.73   4076.18 o 
   0   4  11   150999.89   148979.30   3050.75 o 
   2   4  11    14208.59    14418.20    625.50 o 
   4   4  11     3617.45     3217.22    338.81 o 
   6   4  11      508.43      897.47    274.06 o 
   8   4  11     3650.33     4081.36    653.39 o 
  10   4  11    72646.34    70926.64   3104.84 o 
  12   4  11   101498.95    95479.40   5688.46 o 
  14   4  11    48819.36    50216.66   1715.77 o 
  16   4  11     4977.50     4777.34    537.91 o 
  18   4  11      102.20     -489.50    489.50 o 
  20   4  11    12217.65    12704.00    859.13 o 
 -29   5  11    13913.65    13955.09    987.59 o 
 -27   5  11     5411.05     5671.15    643.33 o 
 -25   5  11    28610.19    30197.62   1398.90 o 
 -23   5  11    40848.32    39249.09   1627.20 o 
 -21   5  11      450.93      457.78    243.29 o 
 -19   5  11    78116.63    77413.30   1947.69 o 
 -17   5  11    86212.45    84641.40   2035.01 o 
 -15   5  11    23809.27    21815.60    671.07 o 
 -13   5  11    49995.86    46447.41   1126.47 o 
 -11   5  11   108149.48   104945.84   2214.85 o 
  -9   5  11    41570.15    41327.14   1016.76 o 
  -7   5  11    23577.50    21847.16    643.64 o 
  -5   5  11    77823.42    75659.73   1659.83 o 
  -3   5  11    59672.21    59317.77   1363.78 o 
  -1   5  11    14806.08    15051.48    638.03 o 
   1   5  11    45946.01    47075.40   1352.31 o 
   3   5  11    47397.86    50310.40   1653.42 o 
   5   5  11     1253.41     1082.94    280.35 o 
   7   5  11    36433.32    36940.59   1588.58 o 
   9   5  11    87014.98    85642.77   2252.54 o 
  11   5  11    26568.53    26263.29    968.53 o 
  13   5  11    12203.75    12202.39    758.23 o 
  15   5  11    14992.22    13869.36    823.52 o 
  17   5  11     6286.52     6262.85   1203.32 o 
  19   5  11     4840.03     4006.65    594.89 o 
 -28   6  11     2514.88     2418.90    673.84 o 
 -26   6  11       70.53     -106.72    518.34 o 
 -24   6  11    62679.54    62041.89   1929.84 o 
 -22   6  11    39484.60    38446.98   1326.22 o 
 -20   6  11    14827.59    14116.21    694.60 o 
 -18   6  11   122411.06   119489.20   2784.00 o 
 -16   6  11    22761.54    21915.71    750.67 o 
 -14   6  11     1563.65     1772.56    245.55 o 
 -12   6  11    26724.12    27228.12    774.71 o 
 -10   6  11   133862.64   131167.06   2715.92 o 
  -8   6  11     3786.66     4393.20    309.15 o 
  -6   6  11   115443.43   112140.20   2362.11 o 
  -4   6  11    67447.34    65958.58   1501.08 o 
  -2   6  11       55.23     -215.15    215.15 o 
   0   6  11      118.57       54.93    236.98 o 
   2   6  11    51918.11    52178.56   1486.15 o 
   4   6  11    78772.77    79658.99   2274.39 o 
   6   6  11     5757.36     6454.15    490.50 o 
   8   6  11   112245.26   112788.64   2958.09 o 
  10   6  11    65163.75    67804.15   2355.02 o 
  12   6  11       41.73      -96.74    368.96 o 
  14   6  11     1283.56      796.39    413.03 o 
  16   6  11    12137.10    13508.75    881.90 o 
  18   6  11    12390.14    14012.43   1026.27 o 
 -25   7  11    12544.00    13246.73    743.11 o 
 -23   7  11    60381.80    61062.34   1918.11 o 
 -21   7  11     8699.24     8417.08    585.65 o 
 -19   7  11    41664.68    38679.65   1329.93 o 
 -17   7  11    27580.50    25458.12    993.44 o 
 -15   7  11    11015.52    10607.21    524.74 o 
 -13   7  11    10747.35    10750.77    479.42 o 
 -11   7  11    26264.91    25394.60    750.94 o 
  -9   7  11    58894.06    57393.59   1352.81 o 
  -7   7  11    11380.40    10649.19    461.69 o 
  -5   7  11   107305.16   105421.36   2631.45 o 
  -3   7  11    12892.43    13822.33    641.24 o 
  -1   7  11    17526.61    18401.49    759.09 o 
   1   7  11     1413.72     1139.21    301.44 o 
   3   7  11   104119.40   105041.23   3041.25 o 
   5   7  11    27226.11    28411.02   1015.74 o 
   7   7  11    43032.68    46945.46   1431.02 o 
   9   7  11    87764.96    90097.40   2390.96 o 
  11   7  11       97.76      742.67    396.22 o 
  13   7  11    11752.13    13194.57    841.54 o 
  15   7  11     2139.86     2188.43    518.89 o 
 -24   8  11    11252.70    12737.57    764.06 o 
 -22   8  11    18730.43    18678.09    889.22 o 
 -20   8  11     1848.04     2093.65    388.48 o 
 -18   8  11    11312.58    11613.78   1022.90 o 
 -16   8  11     1595.13      970.64    464.98 o 
 -14   8  11    21437.56    19477.71   1008.66 o 
 -12   8  11       17.67      289.48    221.68 o 
 -10   8  11    10540.96    11690.78    601.03 o 
  -8   8  11      242.01      -91.48    261.36 o 
  -6   8  11    12757.71    13262.35    652.99 o 
  -4   8  11      280.37      169.89    268.92 o 
  -2   8  11    14186.17    13301.45    793.04 o 
   0   8  11     7068.53     7025.12    733.19 o 
   2   8  11     5118.28     5240.73    454.43 o 
   4   8  11    13073.96    12384.62    689.82 o 
   6   8  11      196.80       -6.11    307.65 o 
   8   8  11    13457.76    13736.45    815.64 o 
  10   8  11     1391.02     1645.78    468.63 o 
  12   8  11     5489.47     3898.90    552.03 o 
 -19   9  11      556.34      272.85    504.13 o 
 -17   9  11     3558.39     3576.97    461.18 o 
 -15   9  11     2483.23     2727.36    460.79 o 
 -13   9  11      959.35     1399.51    479.69 o 
 -11   9  11     2979.00     3614.09    598.65 o 
  -9   9  11      758.39      574.92    307.26 o 
  -7   9  11       96.28       93.01    286.79 o 
  -5   9  11    17865.41    18378.36    791.54 o 
  -3   9  11    18915.90    18954.66    827.61 o 
  -1   9  11     7779.29     7330.20    573.58 o 
   1   9  11      774.04      985.13    351.90 o 
   3   9  11     2365.27     2045.18    399.08 o 
   5   9  11      374.47      355.06    329.70 o 
   7   9  11     3326.28     3610.46    458.19 o 
   9   9  11    13541.96    14336.27    898.43 o 
 -14  10  11      571.22      565.23    456.14 o 
 -12  10  11     7367.34     7010.47    788.72 o 
 -10  10  11    41657.35    40118.98   1551.55 o 
  -8  10  11      190.41     -197.64    350.06 o 
  -6  10  11    37589.52    35965.16   1209.48 o 
  -4  10  11    38732.02    37445.71   1439.74 o 
  -2  10  11     2012.34     2450.12    557.14 o 
   0  10  11      552.97      412.25    345.41 o 
   2  10  11    16477.85    17158.15    836.82 o 
   4  10  11     8476.68     8318.44    615.39 o 
 -32   0  12     5677.54     6150.92    863.89 o 
 -30   0  12     6143.82     6047.26    829.34 o 
 -28   0  12    35789.04    38356.89   2107.90 o 
 -26   0  12   196854.44   203775.28   8379.77 o 
 -24   0  12    44747.15    46460.21   2349.79 o 
 -22   0  12    21232.78    21338.18   1330.40 o 
 -20   0  12     6648.72     7035.42    537.56 o 
 -18   0  12    20961.09    20915.05    964.32 o 
 -16   0  12    83239.26    83028.64   2798.33 o 
 -14   0  12   359326.84   351225.06  10588.27 o 
 -12   0  12   232566.78   216441.80   6690.62 o 
 -10   0  12     4892.86     4835.51    510.56 o 
  -8   0  12    41752.83    40395.30   1601.91 o 
  -6   0  12     2611.55     2906.22    428.26 o 
  -4   0  12      733.17     1440.05    492.42 o 
  -2   0  12   160982.97   169711.02   9882.95 o 
   0   0  12   355007.09   376722.84  22746.33 o 
   2   0  12   165837.36   171170.94   7369.01 o 
   4   0  12      634.22      897.91    803.42 o 
   6   0  12     5882.29     5845.81    984.84 o 
   8   0  12     1406.99     1601.49    475.14 o 
  10   0  12     6180.67     6490.65    547.59 o 
  12   0  12    97953.56    98708.98   4760.79 o 
  14   0  12    87159.46    89707.54   4418.78 o 
  16   0  12     3425.84     3412.78    742.95 o 
  18   0  12    14551.32    16413.98   1727.79 o 
  20   0  12     6055.90     8431.60   1416.79 o 
  22   0  12     2117.61     1883.29   1019.39 o 
 -33   1  12       17.12      143.71    384.70 o 
 -31   1  12     1264.29      970.32    421.36 o 
 -29   1  12     5425.27     6963.16    610.87 o 
 -27   1  12    92367.30    92055.32   2919.86 o 
 -25   1  12   107910.21   108851.09   3341.42 o 
 -23   1  12    18021.66    17136.82    849.04 o 
 -21   1  12      245.96      263.23    222.64 o 
 -19   1  12     3118.34     3145.02    274.01 o 
 -17   1  12     3734.33     3575.53    285.84 o 
 -15   1  12    61839.53    60189.16   1618.51 o 
 -13   1  12   244318.66   237269.38   5710.91 o 
 -11   1  12    96959.26    92592.72   2197.88 o 
  -9   1  12     4907.85     4456.40    366.97 o 
  -7   1  12    10510.00    10915.80    953.85 o 
  -5   1  12     1896.40     1610.79    259.80 o 
  -3   1  12     9026.30     8720.00    592.87 o 
  -1   1  12   171584.03   172252.17   3891.41 o 
   1   1  12   274907.06   277376.66   6653.58 o 
   3   1  12    24576.96    25070.72    731.75 o 
   5   1  12    15133.48    14741.66    545.19 o 
   7   1  12    13477.28    13490.21    532.20 o 
   9   1  12     3671.87     3334.59    302.55 o 
  11   1  12    26216.65    25494.50    786.06 o 
  13   1  12   117167.80   119846.03   5441.01 o 
  15   1  12    55761.61    58518.57   2626.02 o 
  17   1  12      399.51     -372.48    372.48 o 
  19   1  12    15802.50    15861.09   1710.51 o 
  21   1  12      174.96     -103.67    777.50 o 
 -32   2  12     1104.43      982.45    613.36 o 
 -30   2  12     8752.99     9377.55   1313.12 o 
 -28   2  12    18378.14    19862.45    977.16 o 
 -26   2  12    38979.99    39303.73   1874.65 o 
 -24   2  12    37918.12    37679.66   2488.02 o 
 -22   2  12    11665.98    13818.81    943.98 o 
 -20   2  12     3069.35     2472.03    298.31 o 
 -18   2  12      689.58      328.52    193.17 o 
 -16   2  12    26813.68    27031.69    815.56 o 
 -14   2  12    54165.47    54994.87   1413.03 o 
 -12   2  12    77885.16    79124.33   2379.21 o 
 -10   2  12    21579.28    21672.84    860.38 o 
  -8   2  12     1052.99      969.89    227.58 o 
  -6   2  12     2230.30     2443.61    286.79 o 
  -4   2  12    10705.70    10990.66    438.50 o 
  -2   2  12    32120.54    30283.51    884.79 o 
   0   2  12    60676.65    60532.35   1940.21 o 
   2   2  12    39005.23    38194.35   1483.15 o 
   4   2  12     3541.17     3694.52    416.69 o 
   6   2  12     9991.68     9843.61    457.53 o 
   8   2  12    16235.26    16160.82    671.51 o 
  10   2  12    44009.57    43314.14   2758.19 o 
  12   2  12    60232.97    59352.16   2034.21 o 
  14   2  12    39800.58    39394.89   1967.65 o 
  16   2  12    12570.14    12508.49   1205.28 o 
  18   2  12       68.07      -79.28    379.93 o 
  20   2  12       85.70      224.61    742.95 o 
 -31   3  12     8985.36     8345.21    984.84 o 
 -29   3  12    10516.91    10311.64    744.05 o 
 -27   3  12       40.43       79.36    359.01 o 
 -25   3  12      189.49      411.28    596.09 o 
 -23   3  12    11890.31    13411.41    641.70 o 
 -21   3  12    18510.13    19381.78    766.56 o 
 -19   3  12     1160.49     1502.45    240.36 o 
 -17   3  12    19783.10    19497.71    683.38 o 
 -15   3  12    20949.38    21518.87    650.92 o 
 -13   3  12      173.42      142.67    170.57 o 
 -11   3  12     1600.02     1469.10    206.11 o 
  -9   3  12    48989.80    47509.17   1132.68 o 
  -7   3  12    17577.85    17386.70    564.78 o 
  -5   3  12    28481.18    25881.17    729.31 o 
  -3   3  12    66338.74    64790.30   1691.33 o 
  -1   3  12     1491.54     1396.01    222.38 o 
   1   3  12     8157.79     7939.97    412.67 o 
   3   3  12     5121.34     5335.56    494.48 o 
   5   3  12    41751.92    39312.40   1904.54 o 
   7   3  12      386.00      126.55    251.72 o 
   9   3  12    55751.48    50379.82   2882.89 o 
  11   3  12    16880.92    15946.45   1286.82 o 
  13   3  12      127.35      -58.07    310.27 o 
  15   3  12      458.57      331.77    389.92 o 
  17   3  12    16587.24    16853.41   1663.32 o 
  19   3  12     7029.28     5835.51    681.14 o 
  21   3  12     5436.02     5320.35    872.53 o 
 -30   4  12    14965.28    15861.09   1295.84 o 
 -28   4  12     1108.87     1727.79    604.73 o 
 -26   4  12    34665.46    36904.43   1502.13 o 
 -24   4  12      802.99      460.22    281.56 o 
 -22   4  12    40622.02    41529.02   1471.37 o 
 -20   4  12     1362.24     1410.67    251.96 o 
 -18   4  12    40862.31    41072.77   1324.45 o 
 -16   4  12     7947.63     8381.63    419.17 o 
 -14   4  12    50276.20    47764.91   1162.12 o 
 -12   4  12    33304.84    32756.89    888.28 o 
 -10   4  12    35749.42    35135.21    984.04 o 
  -8   4  12    74343.21    72851.76   1618.27 o 
  -6   4  12     2983.93     3114.36    257.51 o 
  -4   4  12    78282.34    76905.90   1706.82 o 
  -2   4  12     2001.73     1726.66    235.24 o 
   0   4  12    47387.51    47790.95   1172.86 o 
   2   4  12     4295.95     4357.13    326.49 o 
   4   4  12    32604.48    33511.52   1087.40 o 
   6   4  12    25832.77    24921.06   1082.99 o 
   8   4  12     2410.33     2814.75    370.45 o 
  10   4  12     4916.54     4958.95    648.46 o 
  12   4  12     8127.82     6548.69    603.62 o 
  14   4  12    13704.25    13142.22    849.67 o 
  16   4  12      580.75      219.91    408.63 o 
  18   4  12     8008.70     8373.42    733.73 o 
  20   4  12      423.74     -328.28    639.28 o 
 -29   5  12      334.37      -17.28    518.34 o 
 -27   5  12    43171.22    43626.64   2332.51 o 
 -25   5  12    36467.96    36145.32   2038.79 o 
 -23   5  12      563.46      380.56    346.26 o 
 -21   5  12     8820.47     8617.27    484.87 o 
 -19   5  12     5555.13     5339.23    391.77 o 
 -17   5  12     6222.67     6466.64    414.01 o 
 -15   5  12    21265.34    22584.51    749.63 o 
 -13   5  12    86825.91    86185.31   1890.10 o 
 -11   5  12    15023.11    13949.81    525.66 o 
  -9   5  12    46876.02    46113.89   1422.05 o 
  -7   5  12     3108.88     2730.78    265.33 o 
  -5   5  12    23530.66    23977.65    708.39 o 
  -3   5  12     4390.91     4186.13    315.15 o 
  -1   5  12    45443.97    44706.62   2653.22 o 
   1   5  12    61847.07    62110.43   1707.88 o 
   3   5  12      271.85      151.46    270.80 o 
   5   5  12    47156.26    44361.87   1466.38 o 
   7   5  12     4046.86     4122.17    413.98 o 
   9   5  12      362.13      -16.16    289.42 o 
  11   5  12     4841.31     4950.19    598.50 o 
  13   5  12    27953.56    26620.99   1159.37 o 
  15   5  12     7537.72     8253.30    687.66 o 
  17   5  12     6181.86     5607.53    615.87 o 
 -28   6  12     5436.53     5338.86    846.62 o 
 -26   6  12    23983.10    24711.18   1278.55 o 
 -24   6  12    21242.58    19954.93    904.82 o 
 -22   6  12     7630.41     9228.52    738.74 o 
 -20   6  12       22.62     -247.96    247.96 o 
 -18   6  12     1984.86     1961.48    300.37 o 
 -16   6  12    16633.52    16090.04    736.93 o 
 -14   6  12    45913.00    45381.14   1139.87 o 
 -12   6  12    55201.50    54730.15   1305.39 o 
 -10   6  12     7215.44     7028.31    393.27 o 
  -8   6  12     1337.86     1191.57    234.14 o 
  -6   6  12     1514.25     1271.65    341.41 o 
  -4   6  12     3316.16     2946.97    349.87 o 
  -2   6  12    28449.26    28484.80    977.89 o 
   0   6  12    90792.10    90553.88   2340.47 o 
   2   6  12    42313.86    41358.14   1735.72 o 
   4   6  12      242.01      397.85    292.45 o 
   6   6  12     1306.20     1636.19    394.03 o 
   8   6  12     3185.51     3178.72    419.07 o 
  10   6  12    15221.61    14054.58    737.82 o 
  12   6  12    27276.42    26813.69   1187.46 o 
  14   6  12    21070.18    20176.41   1257.41 o 
  16   6  12      412.10      499.01    439.35 o 
 -25   7  12    13846.43    14221.66    783.26 o 
 -23   7  12    39235.16    36206.89   1322.23 o 
 -21   7  12    12245.72    11923.05    753.71 o 
 -19   7  12     4220.82     4425.23    442.77 o 
 -17   7  12    56749.91    55737.75   1745.86 o 
 -15   7  12    39119.40    38109.06   1122.18 o 
 -13   7  12    13635.94    13463.20    544.95 o 
 -11   7  12    20048.78    18928.95    646.95 o 
  -9   7  12    31189.32    30999.51    878.39 o 
  -7   7  12     6089.05     5493.67    650.89 o 
  -5   7  12    24538.37    23431.29   1311.76 o 
  -3   7  12    83285.88    85718.72   2241.37 o 
  -1   7  12    54681.07    54421.06   1572.87 o 
   1   7  12    14376.08    14388.30    692.00 o 
   3   7  12    28316.41    28735.41   1054.23 o 
   5   7  12    17928.59    18558.06    825.13 o 
   7   7  12      850.17     1182.38    370.62 o 
   9   7  12    29028.74    30927.29   1409.06 o 
  11   7  12    39800.29    41812.40   1571.19 o 
  13   7  12    13559.65    14477.17   1282.42 o 
 -22   8  12    52259.75    49838.61   1676.15 o 
 -20   8  12     2974.71     3210.59    433.33 o 
 -18   8  12    38694.27    36612.19   1577.44 o 
 -16   8  12    63968.15    65919.97   2399.42 o 
 -14   8  12    10367.25     9665.89    621.98 o 
 -12   8  12     4489.34     4272.48    346.54 o 
 -10   8  12    40256.57    38687.58   1228.69 o 
  -8   8  12    71277.09    68476.52   1875.68 o 
  -6   8  12     3778.04     4065.31    561.12 o 
  -4   8  12   103414.73   102010.25   2845.48 o 
  -2   8  12    58400.48    58976.41   1697.65 o 
   0   8  12     2618.41     2167.63    382.47 o 
   2   8  12     3827.26     4102.56    457.74 o 
   4   8  12    41582.26    42707.58   1761.62 o 
   6   8  12    17246.02    17443.04    828.63 o 
   8   8  12    28280.77    28428.30   1095.27 o 
  10   8  12    73556.12    75412.66   2451.30 o 
 -17   9  12    46148.14    46052.01   1572.54 o 
 -15   9  12    12510.44    11700.98    984.62 o 
 -13   9  12      156.17      397.39    691.12 o 
 -11   9  12    31226.92    29702.05   1272.43 o 
  -9   9  12    71708.88    70469.30   1957.65 o 
  -7   9  12     3267.41     3400.88    422.78 o 
  -5   9  12    49061.20    50756.52   1530.48 o 
  -3   9  12    65620.22    64568.23   1845.39 o 
  -1   9  12     5809.20     6745.45    548.21 o 
   1   9  12      360.31      -11.24    331.06 o 
   3   9  12    25393.10    25714.72   1047.42 o 
   5   9  12    28844.74    29695.39   1123.15 o 
   7   9  12     3054.43     3042.40    700.77 o 
 -10  10  12    23535.95    24500.91   1555.46 o 
  -8  10  12    17048.29    18557.94   1276.31 o 
  -6  10  12     3731.05     2921.61    928.90 o 
  -4  10  12    29304.55    30797.95   1621.00 o 
  -2  10  12    12058.71    13058.54    860.38 o 
 -31   1  13     5852.73     6632.95    651.49 o 
 -29   1  13     3314.76     3930.54    506.91 o 
 -27   1  13    23014.70    25654.61   1154.49 o 
 -25   1  13    78199.29    78551.54   2559.50 o 
 -23   1  13     9957.86     9954.15    933.01 o 
 -21   1  13    17139.85    18023.47    733.61 o 
 -19   1  13      594.11      612.89    210.13 o 
 -17   1  13    58896.21    56714.55   1454.17 o 
 -15   1  13     1267.56     1013.46    239.76 o 
 -13   1  13   103791.55   102474.41   2420.50 o 
 -11   1  13   121840.51   118864.49   2771.52 o 
  -9   1  13      483.70      666.20    236.11 o 
  -7   1  13    47369.62    47414.00   1493.81 o 
  -5   1  13     1866.74     1985.48    311.73 o 
  -3   1  13     1658.47     2151.22    299.62 o 
  -1   1  13    12529.18    13507.73    606.42 o 
   1   1  13    86366.84    92571.28   3324.30 o 
   3   1  13    34048.49    35725.48   1613.52 o 
   5   1  13      173.50      169.40    247.16 o 
   7   1  13     6696.01     6607.92    466.64 o 
   9   1  13      627.37      804.49    284.18 o 
  11   1  13     4043.37     4189.21    487.68 o 
  13   1  13     9586.79    10463.47    729.11 o 
  15   1  13    17146.31    18326.12    932.25 o 
  17   1  13      398.40      345.56    742.95 o 
 -32   2  13      157.93      -34.56    397.39 o 
 -30   2  13    18969.67    18577.51    977.16 o 
 -28   2  13     2693.35     3495.33    881.17 o 
 -26   2  13   125392.53   127799.45   3909.54 o 
 -24   2  13   102806.80   105615.08   3298.67 o 
 -22   2  13      850.21     1269.25    287.91 o 
 -20   2  13    33038.08    34668.73   1688.18 o 
 -18   2  13     1455.73     1429.09    250.52 o 
 -16   2  13    62113.76    60549.00   1545.41 o 
 -14   2  13    25614.01    27570.01   1149.66 o 
 -12   2  13   312185.53   316641.16   6857.35 o 
 -10   2  13   143506.22   142219.22   4299.39 o 
  -8   2  13    28174.93    28580.15    911.00 o 
  -6   2  13    75156.88    71026.11   1843.89 o 
  -4   2  13     1552.02     1408.04    273.31 o 
  -2   2  13     7936.20     7760.29    854.62 o 
   0   2  13   138902.55   138218.08   4399.15 o 
   2   2  13   222258.23   214149.64   6618.67 o 
   4   2  13     9874.66    10050.34    538.23 o 
   6   2  13    42591.10    39848.30   1171.14 o 
   8   2  13     8339.00     7839.46    841.89 o 
  10   2  13    11666.91    10977.05    747.70 o 
  12   2  13     1966.29     2610.78    651.16 o 
  14   2  13   112819.11   109335.11   3205.17 o 
  16   2  13    71517.08    65674.76   2540.57 o 
  18   2  13     5058.93     4752.72    696.00 o 
 -31   3  13     2687.55     2418.90    725.67 o 
 -29   3  13       57.65       27.27    390.38 o 
 -27   3  13    44405.94    47475.10   1764.61 o 
 -25   3  13   152495.31   156768.92   4703.61 o 
 -23   3  13    37082.90    35762.63   1184.51 o 
 -21   3  13    10946.01    11216.29    642.75 o 
 -19   3  13    12746.65    12745.00    715.32 o 
 -17   3  13    20394.40    20879.81    773.09 o 
 -15   3  13      460.47      515.75    265.32 o 
 -13   3  13   249234.73   251762.83   5523.93 o 
 -11   3  13   312376.94   309721.78   6734.87 o 
  -9   3  13    31905.67    32618.83    999.03 o 
  -7   3  13    29867.28    29351.00   1560.71 o 
  -5   3  13     2457.39     2071.15    284.98 o 
  -3   3  13     2792.79     2562.95    323.69 o 
  -1   3  13    26619.46    26278.84   1103.44 o 
   1   3  13   179485.34   167694.00   7631.17 o 
   3   3  13    61142.67    57291.10   2663.43 o 
   5   3  13      283.55     -247.67    247.67 o 
   7   3  13    34192.00    33984.07   1758.16 o 
   9   3  13      726.43      548.82    315.31 o 
  11   3  13     6474.06     5732.40    500.69 o 
  13   3  13    92117.98    85252.02   3311.83 o 
  15   3  13   135612.47   124674.39   4373.14 o 
  17   3  13    19999.50    20945.42   2440.48 o 
  19   3  13     5864.64     5813.42    837.98 o 
 -30   4  13       55.21     -172.78    570.17 o 
 -28   4  13    17829.19    20180.56   1451.34 o 
 -26   4  13    82037.34    85501.80   2876.76 o 
 -24   4  13    66712.30    70562.27   2068.66 o 
 -22   4  13     7748.54     8152.52    552.85 o 
 -20   4  13     1178.24     1337.19    372.48 o 
 -18   4  13       24.67      115.19    388.24 o 
 -16   4  13     2864.85     2914.84    333.16 o 
 -14   4  13    84147.99    83641.73   2057.38 o 
 -12   4  13   163514.20   158128.70   3578.84 o 
 -10   4  13    72033.20    71262.07   2409.21 o 
  -8   4  13     5080.99     5010.07    384.07 o 
  -6   4  13      221.54      259.44    224.37 o 
  -4   4  13     3883.65     4407.56    322.58 o 
  -2   4  13    51663.01    50869.22   1302.44 o 
   0   4  13   106099.73   101009.40   2558.31 o 
   2   4  13    60799.66    57463.89   1825.50 o 
   4   4  13    15935.67    15633.37    773.99 o 
   6   4  13     1000.54      662.06    301.41 o 
   8   4  13    12408.91    11092.20    632.02 o 
  10   4  13    20870.88    20172.92   1473.86 o 
  12   4  13    54684.65    51447.59   2612.77 o 
  14   4  13    78175.54    74649.95   2377.98 o 
  16   4  13    50739.34    47882.27   1734.97 o 
  18   4  13     2060.37     2717.84    553.41 o 
 -29   5  13    31474.50    33069.86   1986.96 o 
 -27   5  13    14280.38    13753.19   1192.17 o 
 -25   5  13     5602.18     4898.59    958.92 o 
 -23   5  13    27857.31    26581.72   1007.56 o 
 -21   5  13    59645.09    58056.45   1727.46 o 
 -19   5  13      921.05      654.09    283.28 o 
 -17   5  13    30050.25    29569.12   1043.93 o 
 -15   5  13    44363.10    42561.78   1208.52 o 
 -13   5  13    14164.13    15000.27    606.15 o 
 -11   5  13    16559.86    16950.10    591.84 o 
  -9   5  13    37728.16    38935.87   1014.27 o 
  -7   5  13    15857.49    15734.31    571.88 o 
  -5   5  13     9166.29     9592.87    710.49 o 
  -3   5  13    96066.13    93577.87   2384.28 o 
  -1   5  13    53715.59    54530.82   1554.68 o 
   1   5  13    43737.17    43962.28   1341.11 o 
   3   5  13    26216.28    26825.12    975.35 o 
   5   5  13    46336.68    44336.81   1379.75 o 
   7   5  13     8436.48     8599.74    577.99 o 
   9   5  13    12456.47    12588.60    780.57 o 
  11   5  13    50917.14    47803.06   1501.34 o 
  13   5  13    19373.74    19796.47   1014.12 o 
  15   5  13     5294.14     5514.48    620.46 o 
 -26   6  13     1706.09     1866.01    622.00 o 
 -24   6  13     1637.36     1434.06    587.45 o 
 -22   6  13    58847.43    59266.26   2201.71 o 
 -20   6  13    58783.80    60883.62   1618.79 o 
 -18   6  13     8137.60     9009.90    519.81 o 
 -16   6  13    86783.16    87050.77   2131.82 o 
 -14   6  13    23409.79    24076.15    757.33 o 
 -12   6  13     3206.21     3727.13    317.97 o 
 -10   6  13     2449.32     2461.87    278.82 o 
  -8   6  13    53833.51    54531.06   1322.53 o 
  -6   6  13    21204.94    20740.82    811.24 o 
  -4   6  13    46124.98    47700.52   2067.40 o 
  -2   6  13   104755.51   105914.26   2691.99 o 
   0   6  13     9418.92     8474.70    720.72 o 
   2   6  13      564.46      936.51    344.15 o 
   4   6  13    41769.13    42660.08   1358.96 o 
   6   6  13    50273.94    48873.68   1862.90 o 
   8   6  13      101.60     -304.52    304.52 o 
  10   6  13    53241.39    51216.38   1598.18 o 
  12   6  13    20452.64    21017.62   1773.76 o 
  14   6  13      908.49      683.82    474.28 o 
 -23   7  13     3152.48     2542.95    432.82 o 
 -21   7  13    59645.81    55669.21   3801.13 o 
 -19   7  13     5909.43     5843.68    524.67 o 
 -17   7  13    54914.98    54108.24   1473.03 o 
 -15   7  13    61724.16    61274.10   1617.30 o 
 -13   7  13     1640.77     2042.78    292.89 o 
 -11   7  13    15458.69    16014.56    623.93 o 
  -9   7  13    14157.26    15593.73    722.42 o 
  -7   7  13    87109.42    88894.16   2326.99 o 
  -5   7  13     4536.39     4412.87    431.19 o 
  -3   7  13    63058.34    64422.51   1816.12 o 
  -1   7  13    18873.87    19109.42    877.81 o 
   1   7  13    11115.75    10856.48    655.87 o 
   3   7  13     5696.23     5885.02    678.33 o 
   5   7  13    21479.82    21578.79    985.07 o 
   7   7  13    11315.12    11063.39    686.88 o 
   9   7  13    23944.24    23644.51   1142.18 o 
  11   7  13    58278.54    57894.59   2014.42 o 
 -20   8  13     6174.83     6174.06    715.37 o 
 -18   8  13     4889.79     5501.50    625.68 o 
 -16   8  13    21553.82    21321.90    940.44 o 
 -14   8  13       78.21      -47.91    269.38 o 
 -12   8  13    12209.13    11852.54    660.75 o 
 -10   8  13     1120.14      794.56    332.36 o 
  -8   8  13    13138.52    13924.19    701.57 o 
  -6   8  13    14026.28    14288.87    726.68 o 
  -4   8  13      685.35      653.53    338.05 o 
  -2   8  13     1419.43      567.24    329.93 o 
   0   8  13     5081.80     5071.16    551.14 o 
   2   8  13     5689.04     5991.11    563.61 o 
   4   8  13      251.81      -89.04    341.95 o 
   6   8  13     3795.10     3732.30    493.20 o 
   8   8  13       12.28     -326.14    360.99 o 
 -15   9  13     5077.76     6064.53   1105.78 o 
 -13   9  13    11679.11    11733.25    952.01 o 
 -11   9  13     5233.98     5774.70    551.14 o 
  -9   9  13     4000.43     5127.97    494.70 o 
  -7   9  13     2784.99     2667.42    431.70 o 
  -5   9  13     1204.97     1229.99    394.62 o 
  -3   9  13     6351.55     6484.87    545.95 o 
  -1   9  13     4459.14     4360.06    500.31 o 
   1   9  13      171.13     -333.54    333.54 o 
   3   9  13       18.47     -302.69    350.54 o 
 -32   0  14     8472.34     9278.22   1123.06 o 
 -30   0  14     4354.05     7394.93   1002.12 o 
 -28   0  14     6205.81     6358.26    863.89 o 
 -26   0  14    55592.76    57829.05   2885.41 o 
 -24   0  14   229447.12   241579.28   9882.95 o 
 -22   0  14    96823.92    98535.73   4388.58 o 
 -20   0  14     2217.21     1989.27    409.14 o 
 -18   0  14      249.87      383.70    328.28 o 
 -16   0  14    13551.05    13650.91   1287.20 o 
 -14   0  14     2258.71     1238.05    622.00 o 
 -12   0  14   161199.25   154782.34   4978.60 o 
 -10   0  14   152834.69   147951.83   4826.44 o 
  -8   0  14      646.46     1308.39    425.10 o 
  -6   0  14    28920.80    31045.40   1415.52 o 
  -4   0  14     2872.27     3021.23    508.16 o 
  -2   0  14      172.29      177.10    376.84 o 
   0   0  14   109060.80   114732.49   3872.89 o 
   2   0  14   317065.88   340170.12  10449.93 o 
   4   0  14   121788.95   132065.70   4699.58 o 
   6   0  14     1434.14     1725.60    449.94 o 
   8   0  14    16170.52    16408.57   1209.45 o 
  10   0  14      220.40      -25.79    386.66 o 
  12   0  14      768.87      827.34    459.79 o 
  14   0  14    68568.52    76247.27   4457.69 o 
  16   0  14    89660.64    94440.88   5287.03 o 
 -31   1  14        6.45     -279.59    622.00 o 
 -29   1  14     6304.85     7966.49    820.70 o 
 -27   1  14     5670.17     5687.14    598.27 o 
 -25   1  14   100603.01   106155.28   3335.32 o 
 -23   1  14   107648.43   109166.74   3402.50 o 
 -21   1  14    17551.81    17171.44   1556.32 o 
 -19   1  14     4326.05     4483.90    355.87 o 
 -17   1  14      208.40      601.50    230.06 o 
 -15   1  14     3751.64     3125.23    318.61 o 
 -13   1  14    49364.02    49787.11   1471.37 o 
 -11   1  14   128185.00   120391.75   4147.13 o 
  -9   1  14    74835.19    73666.58   4779.56 o 
  -7   1  14     6770.16     6864.65    470.60 o 
  -5   1  14     9530.85    10437.31    684.05 o 
  -3   1  14      532.10      540.81    269.79 o 
  -1   1  14     6878.89     6954.68    588.55 o 
   1   1  14   153385.95   157726.22   4301.88 o 
   3   1  14   210748.58   214107.55   4786.25 o 
   5   1  14    15121.82    15570.12    671.63 o 
   7   1  14    20182.43    19124.80    754.46 o 
   9   1  14     7368.76     6735.00    482.10 o 
  11   1  14       30.45     -112.12    337.44 o 
  13   1  14    16894.56    17962.18   1304.78 o 
  15   1  14    74884.45    79019.95   3261.40 o 
 -30   2  14        1.22       53.40    398.20 o 
 -28   2  14     2646.68     2525.38    488.69 o 
 -26   2  14    10588.51     9659.95    751.29 o 
 -24   2  14    24372.84    25542.99   1390.87 o 
 -22   2  14    17694.07    19298.53    807.64 o 
 -20   2  14     4853.71     5384.47    567.54 o 
 -18   2  14     2338.32     2452.39    297.25 o 
 -16   2  14    15891.37    16644.92    652.32 o 
 -14   2  14    31434.79    31832.45    984.70 o 
 -12   2  14    84610.89    88226.55   3214.50 o 
 -10   2  14    79756.60    81730.95   2887.28 o 
  -8   2  14    33031.49    33019.83   1027.85 o 
  -6   2  14     1139.56     1414.41    331.68 o 
  -4   2  14       79.62       82.35    247.51 o 
  -2   2  14     1360.72     1229.28    296.20 o 
   0   2  14    22980.64    22947.85   1127.22 o 
   2   2  14    47795.68    47939.54   2293.74 o 
   4   2  14    30873.75    32327.16   1311.76 o 
   6   2  14     1126.76     1178.35    314.53 o 
   8   2  14     1552.32     1292.51    491.98 o 
  10   2  14     8554.95     8180.89    824.62 o 
  12   2  14     9585.02     9116.66    736.08 o 
  14   2  14    30161.05    30716.68   1320.27 o 
  16   2  14    21938.60    23073.87   2392.99 o 
 -29   3  14     8506.18     9111.90    744.96 o 
 -27   3  14    16016.15    17121.82   1408.15 o 
 -25   3  14      360.54      146.86    390.95 o 
 -23   3  14      624.87      330.74    295.19 o 
 -21   3  14     6991.65     7727.85    547.92 o 
 -19   3  14    22534.79    23735.18    921.10 o 
 -17   3  14      331.16      358.73    233.99 o 
 -15   3  14    49279.54    48612.12   1340.07 o 
 -13   3  14    24992.76    24961.28   1084.82 o 
 -11   3  14      269.77      146.59    229.51 o 
  -9   3  14      515.06      375.19    260.08 o 
  -7   3  14    26031.31    26492.51    899.56 o 
  -5   3  14    11429.86    12063.56    716.77 o 
  -3   3  14    13619.95    13073.42    982.58 o 
  -1   3  14    47283.98    44229.51   3316.82 o 
   1   3  14     1391.58     1088.74    302.83 o 
   3   3  14     5613.92     5109.00    543.66 o 
   5   3  14     7181.22     7014.74    610.17 o 
   7   3  14    23694.05    21326.45   1018.44 o 
   9   3  14      428.98      229.79    390.89 o 
  11   3  14    22959.10    22472.34   1418.66 o 
  13   3  14    21115.55    18169.54   1005.64 o 
  15   3  14       11.52       85.24    535.27 o 
  17   3  14      271.53      402.25    665.20 o 
 -28   4  14    34147.82    34257.27   3248.24 o 
 -26   4  14       52.19     -161.98   1036.67 o 
 -24   4  14    25279.90    26758.83   1018.66 o 
 -22   4  14      508.25      352.23    348.03 o 
 -20   4  14    38643.65    38402.16   1266.42 o 
 -18   4  14    16720.82    18001.61    782.46 o 
 -16   4  14    23934.87    23664.00    821.56 o 
 -14   4  14     8799.25     9728.37    526.03 o 
 -12   4  14    25567.97    25615.19    868.55 o 
 -10   4  14    35561.69    35332.69   1426.48 o 
  -8   4  14     6565.88     6253.05    447.37 o 
  -6   4  14    31083.18    30789.80   1057.21 o 
  -4   4  14    12581.59    11107.37    860.38 o 
  -2   4  14    64055.86    64140.89   1743.20 o 
   0   4  14     1509.23     1340.36    317.89 o 
   2   4  14    23461.95    21880.64   1052.30 o 
   4   4  14     6161.82     5383.44    853.50 o 
   6   4  14    29026.23    27124.97   1186.93 o 
   8   4  14    38526.55    36470.25   3560.10 o 
  10   4  14     3154.11     2250.55    670.91 o 
  12   4  14    14816.18    13839.75   1392.73 o 
  14   4  14     1112.35      730.91    584.21 o 
  16   4  14    14542.73    13398.79   1935.12 o 
 -27   5  14      832.45     1589.56    622.00 o 
 -25   5  14    41215.27    41653.05   1702.06 o 
 -23   5  14    38886.17    37561.87   1292.36 o 
 -21   5  14     1884.51     2057.01    371.06 o 
 -19   5  14    16249.44    17001.43    778.54 o 
 -17   5  14       52.01       -2.18    269.18 o 
 -15   5  14     3500.16     3803.18    394.03 o 
 -13   5  14    19349.10    20279.39   1209.52 o 
 -11   5  14    62718.98    61681.43   1686.01 o 
  -9   5  14     7506.33     8445.67    503.80 o 
  -7   5  14     5613.33     6132.21    444.40 o 
  -5   5  14      850.71      794.98    273.40 o 
  -3   5  14    14613.40    14795.36    841.65 o 
  -1   5  14     1736.79     1990.57    416.83 o 
   1   5  14    43528.83    41032.71   1527.85 o 
   3   5  14    64433.36    58958.33   2041.76 o 
   5   5  14      185.51     -148.55    377.14 o 
   7   5  14    20014.11    19468.46   1145.23 o 
   9   5  14     4809.39     4364.62    574.29 o 
  11   5  14     5026.81     5206.69    602.95 o 
  13   5  14      218.35     -289.71    518.56 o 
 -26   6  14    12666.62    10712.28   1088.51 o 
 -24   6  14    34722.10    34083.94   1505.51 o 
 -22   6  14    36009.21    35231.64   1505.51 o 
 -20   6  14     4492.93     4227.26    450.04 o 
 -18   6  14     1021.62     1159.07    336.88 o 
 -16   6  14     1246.68      603.40    304.80 o 
 -14   6  14     7782.33     6987.52    483.60 o 
 -12   6  14    31023.56    30085.93   1269.37 o 
 -10   6  14    31829.27    30836.88    997.03 o 
  -8   6  14     3952.30     4370.11    383.73 o 
  -6   6  14     2102.53     1631.49    414.10 o 
  -4   6  14     2649.46     1711.21    421.91 o 
  -2   6  14     2904.04     3272.67    485.76 o 
   0   6  14    40807.43    41302.04   1551.91 o 
   2   6  14    79806.44    80926.30   2548.14 o 
   4   6  14    30938.93    29143.02   1080.45 o 
   6   6  14      552.88      138.14    345.12 o 
   8   6  14     4410.00     4260.59    499.98 o 
  10   6  14       85.92     -340.83    340.83 o 
  12   6  14      798.12      367.63    449.47 o 
 -23   7  14    17019.77    16673.15   1364.95 o 
 -21   7  14    24963.86    26182.27   1254.56 o 
 -19   7  14    23319.45    22019.85   1416.79 o 
 -17   7  14      646.33      945.74    353.98 o 
 -15   7  14    38809.62    38372.21   1306.70 o 
 -13   7  14    32806.03    32125.36   1483.84 o 
 -11   7  14     6753.28     5867.88    462.86 o 
  -9   7  14     8364.79     8417.88    777.00 o 
  -7   7  14    20277.81    20754.15   1014.05 o 
  -5   7  14     4273.42     4354.07    460.43 o 
  -3   7  14    19192.86    19531.62    922.72 o 
  -1   7  14    85443.02    85699.73   2640.98 o 
   1   7  14    42038.22    43126.06   1443.94 o 
   3   7  14    18928.59    19993.15    911.54 o 
   5   7  14     8795.14    10352.20    687.57 o 
   7   7  14     6973.81     7109.56    601.23 o 
   9   7  14      246.70      378.15    380.06 o 
 -18   8  14     8490.23     8575.89    759.70 o 
 -16   8  14    29305.09    29304.74   1336.73 o 
 -14   8  14    72604.02    70821.98   2088.06 o 
 -12   8  14    20935.25    21490.75   1723.33 o 
 -10   8  14     2056.77     2307.95    393.44 o 
  -8   8  14    40349.37    43051.07   1625.99 o 
  -6   8  14    47242.36    49947.72   1544.97 o 
  -4   8  14      239.63      593.53    353.31 o 
  -2   8  14    71921.71    72832.94   2392.16 o 
   0   8  14    49509.81    52828.89   2194.59 o 
   2   8  14     2014.45     1603.32    416.56 o 
   4   8  14     1920.86     1624.21    419.34 o 
   6   8  14    24357.68    23967.58   1046.15 o 
 -11   9  14     5563.68     5273.07    521.67 o 
  -9   9  14    22458.10    21806.38    942.61 o 
  -7   9  14    48783.12    52826.00   1643.64 o 
  -5   9  14     3227.62     3366.93    471.90 o 
  -3   9  14    30780.69    32693.60   1204.53 o 
  -1   9  14    32038.26    32926.87   1227.74 o 
 -29   1  15      160.54      -41.41    431.95 o 
 -27   1  15     3295.88     3465.17   1416.79 o 
 -25   1  15    11818.33    11934.61   1494.54 o 
 -23   1  15    70500.82    70219.69   2747.18 o 
 -21   1  15     7032.29     7184.28    660.52 o 
 -19   1  15     5054.86     5129.37    481.31 o 
 -17   1  15      738.19      764.90    258.09 o 
 -15   1  15    10898.45    11463.46    569.01 o 
 -13   1  15     3296.54     3929.22    788.06 o 
 -11   1  15    46778.42    46255.61   3144.56 o 
  -9   1  15    59804.23    57557.81   1867.89 o 
  -7   1  15     5895.11     5224.31    488.79 o 
  -5   1  15    44339.77    47747.08   1374.43 o 
  -3   1  15     8892.60    10146.25    574.68 o 
  -1   1  15     2351.48     2101.15    335.56 o 
   1   1  15     1866.90     1801.67    329.96 o 
   3   1  15    35654.43    35883.55   1121.77 o 
   5   1  15    36741.91    37566.30   1154.48 o 
   7   1  15      198.81      307.85    376.57 o 
   9   1  15     4815.79     4398.01    536.59 o 
  11   1  15      761.57     1393.23    429.33 o 
  13   1  15       25.94     -375.69    375.69 o 
  15   1  15     3318.92     3939.36   1019.39 o 
 -30   2  15     5011.47     5866.45    641.32 o 
 -28   2  15     4825.05     5876.93    872.53 o 
 -26   2  15     1228.93     1531.97    421.36 o 
 -24   2  15    75688.99    79922.00   2663.29 o 
 -22   2  15   127539.65   134942.45   3522.19 o 
 -20   2  15     3078.70     3626.82    396.77 o 
 -18   2  15    28831.68    28383.39   1010.01 o 
 -16   2  15       21.88     -134.91    241.38 o 
 -14   2  15    22031.69    23499.00    996.71 o 
 -12   2  15     9010.10     9510.60    670.84 o 
 -10   2  15   188067.00   192073.03   8135.94 o 
  -8   2  15   115512.62   112218.82   3109.83 o 
  -6   2  15    13316.20    13006.30   1389.07 o 
  -4   2  15    81154.09    79921.05   2579.36 o 
  -2   2  15       90.28      203.84    276.98 o 
   0   2  15    27299.28    27058.99    970.11 o 
   2   2  15    28646.78    29613.45   1678.36 o 
   4   2  15   182321.61   188374.78   7823.20 o 
   6   2  15    21144.27    21632.67   1254.13 o 
   8   2  15    22902.63    20597.50   1685.45 o 
  10   2  15    15078.31    15445.98    887.82 o 
  12   2  15      260.27     -387.61    387.61 o 
  14   2  15     2720.56     2045.19    500.53 o 
  16   2  15    52923.68    50941.07   2179.27 o 
 -29   3  15      722.76      680.08    439.31 o 
 -27   3  15     6717.75     7419.65    744.96 o 
 -25   3  15    17003.06    20460.36   1074.29 o 
 -23   3  15   117656.07   116863.99   3126.90 o 
 -21   3  15    32326.14    35156.71   1212.99 o 
 -19   3  15     4309.12     4889.07    496.70 o 
 -17   3  15    10560.96    10835.22    810.50 o 
 -15   3  15      659.82      823.07    274.85 o 
 -13   3  15     1874.93     2151.33    321.44 o 
 -11   3  15   151598.11   149473.23   3465.41 o 
  -9   3  15   275883.00   268572.00   5926.48 o 
  -7   3  15    22750.72    22885.54    839.39 o 
  -5   3  15    23576.00    22873.86    955.14 o 
  -3   3  15     9071.08     8837.95    702.57 o 
  -1   3  15      824.39      617.12    294.20 o 
   1   3  15     4865.00     4576.62    700.77 o 
   3   3  15   103914.24    97719.36   5382.74 o 
   5   3  15    91682.48    90316.50   5702.60 o 
   7   3  15      241.66      513.17    405.99 o 
   9   3  15     9771.65     9453.44   1059.41 o 
  11   3  15     6979.44     6196.17    630.56 o 
  13   3  15     6534.96     5348.94    624.62 o 
  15   3  15    37672.03    36206.83   2220.21 o 
 -28   4  15      194.10       65.32    442.80 o 
 -26   4  15     7885.96     8588.59    777.34 o 
 -24   4  15    62812.05    63312.07   2339.27 o 
 -22   4  15    59556.19    59975.10   1818.07 o 
 -20   4  15     8256.71     9570.74    599.09 o 
 -18   4  15     1275.68     1338.14    322.88 o 
 -16   4  15      705.52      477.85    270.45 o 
 -14   4  15     8073.38     8721.76    526.88 o 
 -12   4  15    64349.44    64811.02   1716.72 o 
 -10   4  15   102328.23   104970.06   2549.23 o 
  -8   4  15    75123.88    72885.30   1997.98 o 
  -6   4  15     8008.38     7700.02    515.44 o 
  -4   4  15      313.39       17.21    266.93 o 
  -2   4  15    13909.89    12385.80   1856.46 o 
   0   4  15    18749.07    17030.57   1615.48 o 
   2   4  15    53782.98    49665.08   4518.33 o 
   4   4  15    59477.46    55522.54   3105.25 o 
   6   4  15    25825.45    23468.66   3185.89 o 
   8   4  15      523.13      209.83    432.82 o 
  10   4  15     3424.49     2640.76    549.87 o 
  12   4  15    19941.68    18516.73   1027.29 o 
  14   4  15    24261.10    23081.45   1429.85 o 
 -25   5  15    23546.88    23892.03    994.65 o 
 -23   5  15    15241.84    14163.60    739.51 o 
 -21   5  15    30714.41    32795.98   1192.50 o 
 -19   5  15    54913.39    53429.30   1662.62 o 
 -17   5  15    12779.69    13332.77   1114.49 o 
 -15   5  15    14238.56    15912.29    701.42 o 
 -13   5  15    48223.89    48615.10   1386.92 o 
 -11   5  15    18946.75    19059.90    862.18 o 
  -9   5  15     8947.99     9320.95    552.88 o 
  -7   5  15    37510.65    35421.24   1110.55 o 
  -5   5  15    22852.39    21977.34   1036.39 o 
  -3   5  15     5001.24     4977.49    553.87 o 
  -1   5  15    44383.28    41937.34   2668.37 o 
   1   5  15    56787.63    54015.37   3269.05 o 
   3   5  15    27861.70    26000.86   1196.80 o 
   5   5  15    20329.38    18560.93   1573.02 o 
   7   5  15    15833.38    14430.46    910.58 o 
   9   5  15     2312.75     1409.95    499.13 o 
  11   5  15     7429.06     6242.54    772.53 o 
 -24   6  15     1639.10     1954.51    500.46 o 
 -22   6  15       80.04     -432.77    432.77 o 
 -20   6  15    38326.59    37868.84   1326.64 o 
 -18   6  15    57388.76    56059.37   1736.10 o 
 -16   6  15     1333.44     1231.73    352.79 o 
 -14   6  15    75590.22    75108.85   1948.14 o 
 -12   6  15    26897.20    26226.27    962.62 o 
 -10   6  15     2596.94     2324.25    349.89 o 
  -8   6  15     1738.02     1345.88    618.59 o 
  -6   6  15    42838.22    43817.46   1608.00 o 
  -4   6  15    25142.12    24747.39   1139.90 o 
  -2   6  15    21296.75    21813.51   1090.70 o 
   0   6  15    85337.73    82088.73   2618.55 o 
   2   6  15    19175.92    18160.43   1024.15 o 
   4   6  15      218.46      315.18    445.89 o 
   6   6  15     5241.85     4153.40    598.11 o 
   8   6  15    24935.00    22394.12   2699.55 o 
  10   6  15      312.28      282.83    555.65 o 
 -21   7  15      227.12      423.43    430.50 o 
 -19   7  15    21175.91    21548.02   1340.42 o 
 -17   7  15     8007.78     8113.31    611.33 o 
 -15   7  15    27415.64    26638.73   1475.11 o 
 -13   7  15    66804.41    63976.13   1738.52 o 
 -11   7  15      176.17      669.01    394.07 o 
  -9   7  15    23613.06    24215.84   1948.87 o 
  -7   7  15    11661.54    10649.49    805.20 o 
  -5   7  15    75189.07    74047.55   2401.35 o 
  -3   7  15     3239.06     3402.29    560.41 o 
  -1   7  15    46356.09    48902.26   1807.71 o 
   1   7  15    31716.52    34015.19   2990.33 o 
   3   7  15     4167.56     3935.54    589.47 o 
   5   7  15     4815.87     3296.99    572.10 o 
   7   7  15     9432.04     7763.32    769.92 o 
 -16   8  15     2296.84     2431.98    554.84 o 
 -14   8  15     7383.64     7669.42   1520.45 o 
 -12   8  15        0.02     -378.80    378.80 o 
 -10   8  15    11711.36    11691.39   1411.78 o 
  -8   8  15       80.41        5.51    423.07 o 
  -6   8  15    11245.93    11792.78    918.19 o 
  -4   8  15     7129.23     6469.23    682.37 o 
  -2   8  15      384.60      -21.72    451.09 o 
   0   8  15     3284.76     3193.18    667.12 o 
   2   8  15      147.88     -427.65    427.65 o 
 -28   0  16     1945.53     3956.63    829.34 o 
 -26   0  16     2173.08     1745.07    691.12 o 
 -24   0  16    78719.70    77940.50   3714.74 o 
 -22   0  16   201025.61   200717.08   8397.05 o 
 -20   0  16    71037.52    74555.23   2702.62 o 
 -18   0  16     1495.87     1614.55    430.50 o 
 -16   0  16     7960.01     7637.74    734.50 o 
 -14   0  16     4543.79     4243.88    576.74 o 
 -12   0  16       47.52     -260.99    335.36 o 
 -10   0  16   157443.27   163176.81   6971.62 o 
  -8   0  16   255420.56   273667.03  10617.26 o 
  -6   0  16    38544.84    42379.08   1818.28 o 
  -4   0  16     7941.47     9983.46    825.56 o 
  -2   0  16     4712.39     4912.89    612.54 o 
   0   0  16       20.67      352.04    388.67 o 
   2   0  16    52940.24    57724.24   2241.68 o 
   4   0  16   128933.59   136573.86   4531.76 o 
   6   0  16    59743.67    63655.45   2415.69 o 
   8   0  16      537.78      390.48    552.89 o 
  10   0  16    20866.35    22305.74   1986.96 o 
  12   0  16     3980.84     3524.69   1019.39 o 
  14   0  16     2255.22     1606.84    933.01 o 
 -29   1  16      202.75     -313.06    409.14 o 
 -27   1  16     1172.49     1334.54    457.05 o 
 -25   1  16     6359.32     6697.06    671.95 o 
 -23   1  16    80173.45    86382.92   2858.77 o 
 -21   1  16   141252.50   146068.50   3826.36 o 
 -19   1  16     5561.62     6603.78    473.61 o 
 -17   1  16    13178.57    14061.69    660.62 o 
 -15   1  16      385.55      385.08    268.44 o 
 -13   1  16     2555.30     2049.48    338.41 o 
 -11   1  16    37150.19    36138.90   1141.82 o 
  -9   1  16   161711.84   166333.91   4808.08 o 
  -7   1  16    81368.91    83495.99   2567.85 o 
  -5   1  16       19.65        8.59    300.63 o 
  -3   1  16     5341.21     4618.64    413.98 o 
  -1   1  16     1024.92     1329.67    329.95 o 
   1   1  16    15460.49    16881.48    734.77 o 
   3   1  16    84415.29    90528.11   2277.73 o 
   5   1  16    99123.06   101914.02   2506.56 o 
   7   1  16    12766.12    13615.82    687.17 o 
   9   1  16    10702.83    10832.49   1282.99 o 
  11   1  16     7385.36     7528.01    674.73 o 
  13   1  16       58.93      342.98    573.82 o 
 -28   2  16       66.69       21.39    492.42 o 
 -26   2  16     2534.07     3485.00    530.51 o 
 -24   2  16    13369.24    14121.28    890.86 o 
 -22   2  16    16006.10    18187.29   1664.14 o 
 -20   2  16    25745.99    25933.53   1425.48 o 
 -18   2  16     1914.14     1923.53    325.52 o 
 -16   2  16      203.56      243.94    275.39 o 
 -14   2  16     4257.44     3792.50    426.45 o 
 -12   2  16     9941.14     9401.87    561.69 o 
 -10   2  16    34752.97    33132.15   1875.37 o 
  -8   2  16    42021.32    42577.59   1781.69 o 
  -6   2  16    11765.15    11672.91    635.11 o 
  -4   2  16       23.56       61.84    351.24 o 
  -2   2  16     2542.92     2584.23    391.88 o 
   0   2  16     3314.19     3630.71    413.47 o 
   2   2  16    26119.62    25752.32    929.30 o 
   4   2  16    47950.85    49534.25   2007.55 o 
   6   2  16    21088.27    19838.98   1011.14 o 
   8   2  16     3970.28     3754.98    540.88 o 
  10   2  16      901.45      255.61    562.83 o 
  12   2  16      330.61      437.38    800.99 o 
 -27   3  16     6093.59     7060.36    714.63 o 
 -25   3  16    12902.82    13875.50    896.41 o 
 -23   3  16      355.60      315.99    327.98 o 
 -21   3  16     1699.60     1604.15    374.26 o 
 -19   3  16     6309.48     5350.16    589.35 o 
 -17   3  16    28349.32    28884.46   1783.10 o 
 -15   3  16      123.44      467.17    281.36 o 
 -13   3  16    30115.21    32930.80   1910.29 o 
 -11   3  16    22571.90    22793.72    860.29 o 
  -9   3  16       28.74      -40.66    282.44 o 
  -7   3  16     1801.21     2043.93    341.30 o 
  -5   3  16    12979.99    11325.85    665.86 o 
  -3   3  16    21947.94    21180.87    853.18 o 
  -1   3  16     3770.88     3941.95    432.41 o 
   1   3  16    37630.32    38117.29   1209.87 o 
   3   3  16     2018.43     2380.64    874.70 o 
   5   3  16      751.34      511.47    416.35 o 
   7   3  16     3671.83     3204.29    755.26 o 
   9   3  16    22233.85    22132.33   1122.84 o 
  11   3  16      396.43      671.92    460.90 o 
  13   3  16    19101.52    17718.46   1197.26 o 
 -26   4  16    20565.31    20215.12   1520.45 o 
 -24   4  16      326.12      870.43    400.64 o 
 -22   4  16    27167.15    25567.70   1048.06 o 
 -20   4  16      374.75      642.70    326.53 o 
 -18   4  16    30539.18    29019.67   1099.98 o 
 -16   4  16    12861.80    12725.43    649.92 o 
 -14   4  16    10604.02    11972.73    626.21 o 
 -12   4  16    21779.20    22199.19    939.66 o 
 -10   4  16    10894.47    11003.59    917.74 o 
  -8   4  16    41482.50    41282.41   2197.08 o 
  -6   4  16      835.00      836.64    419.35 o 
  -4   4  16    31834.42    30538.97   2815.55 o 
  -2   4  16      111.96      131.26    309.68 o 
   0   4  16    15815.80    14537.67   1569.53 o 
   2   4  16     1232.84     1186.13    491.34 o 
   4   4  16    25069.83    20220.72   1451.11 o 
   6   4  16     6277.58     4889.29    625.34 o 
   8   4  16    11177.74     9365.09   1058.95 o 
  10   4  16    11616.48     9257.04    828.00 o 
 -25   5  16       91.60     -330.65    330.65 o 
 -23   5  16    38396.54    39378.73   1799.44 o 
 -21   5  16    33426.67    32204.21   1205.09 o 
 -19   5  16     2702.21     3587.39    464.20 o 
 -17   5  16    24604.28    24386.27    993.26 o 
 -15   5  16      508.31      755.08    308.53 o 
 -13   5  16    12380.50    12417.86    645.44 o 
 -11   5  16     5656.77     5923.53    466.43 o 
  -9   5  16    47479.24    48531.97   1474.32 o 
  -7   5  16    13584.78    14199.44    729.06 o 
  -5   5  16     3819.46     3175.16    510.71 o 
  -3   5  16     9117.42     8252.95    714.21 o 
  -1   5  16     2766.18     2643.76    523.75 o 
   1   5  16      255.60     -401.16    401.16 o 
   3   5  16    28085.31    25403.79   1403.74 o 
   5   5  16    35524.13    29751.76   3139.67 o 
   7   5  16      414.89      418.30    472.82 o 
   9   5  16    14160.27    12530.62   1247.15 o 
 -22   6  16    35989.67    37268.33   1338.63 o 
 -20   6  16    20361.57    19175.19   1420.51 o 
 -18   6  16      458.28     -215.97    335.36 o 
 -16   6  16      702.62      887.65    347.54 o 
 -14   6  16      106.54      126.02    305.60 o 
 -12   6  16      469.57     1062.62    384.04 o 
 -10   6  16    23223.61    22138.22    858.68 o 
  -8   6  16    39671.50    39885.14   2013.62 o 
  -6   6  16     9024.29     9377.69    768.07 o 
  -4   6  16     4310.16     3938.01    568.81 o 
  -2   6  16      907.60     1515.29    599.86 o 
   0   6  16     1137.90     1241.67    550.33 o 
   2   6  16    15646.06    13862.89   1414.56 o 
   4   6  16    39492.90    39077.35   1935.12 o 
   6   6  16    11639.75     9616.83    859.13 o 
 -17   7  16    12146.10    10922.08    699.96 o 
 -15   7  16      191.10     -265.32    330.85 o 
 -13   7  16    18607.25    19349.46    816.73 o 
 -11   7  16    37708.85    37483.89   1511.52 o 
  -9   7  16    21213.56    20719.60   1080.56 o 
  -7   7  16     8752.68    10504.53    840.01 o 
  -5   7  16    16386.01    16415.74    997.87 o 
  -3   7  16     6874.87     6180.24    662.98 o 
  -1   7  16     7834.75     8188.08    834.47 o 
   1   7  16    41985.95    43050.30   1896.30 o 
   3   7  16    29898.24    28120.75   2270.62 o 
 -10   8  16    21016.43    21329.37   1130.83 o 
  -8   8  16     2955.46     2685.22    555.77 o 
  -6   8  16    17840.75    18206.78   1062.29 o 
 -27   1  17       29.54      -47.05    457.86 o 
 -25   1  17     8930.14     9114.41    793.84 o 
 -23   1  17     2798.76     3466.82    537.56 o 
 -21   1  17    32580.43    33787.95   1234.28 o 
 -19   1  17    23503.55    24130.50    902.90 o 
 -17   1  17     1185.79      723.17    304.25 o 
 -15   1  17     4518.88     5016.49    483.81 o 
 -13   1  17     1262.23     1103.61    381.23 o 
 -11   1  17      440.54      166.29    309.24 o 
  -9   1  17    17831.92    18470.12    995.04 o 
  -7   1  17    39027.93    41528.56   1865.40 o 
  -5   1  17     5013.65     5401.87    462.68 o 
  -3   1  17     5803.78     6607.97    502.39 o 
  -1   1  17      401.49      411.36    317.14 o 
   1   1  17     9314.12     9416.25    587.53 o 
   3   1  17      503.45      827.26    341.67 o 
   5   1  17    17676.43    17470.99    785.61 o 
   7   1  17    14410.41    14744.86    886.49 o 
   9   1  17      201.19     -205.63    400.80 o 
  11   1  17     9838.24    10376.55   1338.07 o 
 -26   2  17     3870.41     4282.49    591.69 o 
 -24   2  17     7516.31     7477.96    708.60 o 
 -22   2  17    28499.75    33240.43   1222.07 o 
 -20   2  17   142500.02   147389.05   3888.80 o 
 -18   2  17    20814.43    21508.42    854.04 o 
 -16   2  17    24238.99    25026.05    923.17 o 
 -14   2  17     7786.16     7578.11    533.31 o 
 -12   2  17     2930.96     2916.60    382.86 o 
 -10   2  17     3162.28     2822.21    675.83 o 
  -8   2  17   110068.97   110008.46   3957.80 o 
  -6   2  17    84153.44    86127.48   2225.88 o 
  -4   2  17      145.60     -164.76    297.55 o 
  -2   2  17    19587.77    20793.44   1064.73 o 
   0   2  17      711.37      673.47    320.75 o 
   2   2  17     2496.16     2890.03    448.89 o 
   4   2  17    17251.36    19483.14   1019.24 o 
   6   2  17   103382.80   106156.53   3555.53 o 
   8   2  17    33607.68    33962.07   1396.75 o 
  10   2  17    12494.34    12809.69    851.60 o 
 -25   3  17     5673.66     6375.54    700.51 o 
 -23   3  17     6172.31     6572.65    571.15 o 
 -21   3  17   101612.80   105331.89   7610.90 o 
 -19   3  17    92798.63    94119.98   2664.99 o 
 -17   3  17      319.90     -281.78    281.78 o 
 -15   3  17    12184.00    12555.29    653.23 o 
 -13   3  17       26.79     -267.61    267.61 o 
 -11   3  17       80.08      -87.95    291.78 o 
  -9   3  17    56330.29    56278.73   1596.54 o 
  -7   3  17   132753.38   125622.59   3861.88 o 
  -5   3  17    15359.39    15860.12    919.69 o 
  -3   3  17    19606.34    18824.95    824.06 o 
  -1   3  17    14379.77    14907.82    732.79 o 
   1   3  17      135.37     -232.17    395.86 o 
   3   3  17    18177.28    16639.33    971.33 o 
   5   3  17    97872.11    98391.89   4155.21 o 
   7   3  17    80371.95    78818.53   4944.67 o 
   9   3  17     3038.93     2632.77    553.45 o 
 -24   4  17     9443.06     9900.26    700.01 o 
 -22   4  17    44567.83    45402.91   1951.49 o 
 -20   4  17    58663.95    59192.88   1854.20 o 
 -18   4  17    25862.43    26629.34   1534.33 o 
 -16   4  17      886.90      934.85    354.13 o 
 -14   4  17      689.29      635.06    315.70 o 
 -12   4  17    13011.14    12910.09    903.79 o 
 -10   4  17    35740.10    34542.13   1137.97 o 
  -8   4  17    56027.86    54634.06   1569.96 o 
  -6   4  17    27570.09    27500.08   1012.24 o 
  -4   4  17     7633.00     6594.35    650.83 o 
  -2   4  17      664.60       70.48    409.41 o 
   0   4  17     9260.24     8490.96    765.16 o 
   2   4  17    34509.47    31663.58   2205.66 o 
   4   4  17    33206.75    31492.34   1385.46 o 
   6   4  17    44091.30    43061.49   1694.65 o 
   8   4  17    23161.43    21555.76   1150.47 o 
 -21   5  17     8006.33     7880.10    744.93 o 
 -19   5  17    19708.42    19231.38    924.66 o 
 -17   5  17    26388.75    25671.30   1070.42 o 
 -15   5  17     2525.00     2147.18    374.73 o 
 -13   5  17    17560.38    17802.89    867.29 o 
 -11   5  17    53739.26    51839.20   1507.44 o 
  -9   5  17    32157.78    28652.21   1023.12 o 
  -7   5  17    21771.27    18630.79   1658.72 o 
  -5   5  17    19073.98    17220.46    983.59 o 
  -3   5  17    14593.33    13633.23   1295.27 o 
  -1   5  17      173.41     -113.12    408.24 o 
   1   5  17    24864.63    23908.92   1450.65 o 
   3   5  17    41932.36    39182.02   2908.71 o 
   5   5  17    15694.62    13467.89   1757.31 o 
 -18   6  17    12780.44    13286.09    761.93 o 
 -16   6  17    40114.15    40553.66   1424.46 o 
 -14   6  17       56.15      254.03    337.66 o 
 -12   6  17    45419.32    46878.89   1970.14 o 
 -10   6  17    34060.86    34104.07   2069.38 o 
  -8   6  17     1537.45     1500.29    502.44 o 
  -6   6  17      210.87       81.48    430.52 o 
  -4   6  17    34719.56    32066.69   2895.25 o 
  -2   6  17    18860.67    19239.81   1102.42 o 
   0   6  17     6704.46     6305.77   1079.04 o 
   2   6  17    45936.30    39777.54   4103.50 o 
 -13   7  17     4462.42     3883.20    573.95 o 
 -11   7  17    24979.22    25631.28   3072.76 o 
  -9   7  17      834.49      224.78    470.01 o 
  -7   7  17     8148.50     9328.75    806.48 o 
  -5   7  17     1300.33      810.77    479.54 o 
  -3   7  17    32580.84    34141.82   1505.18 o 
 -26   0  18     2511.99     2868.13    777.50 o 
 -24   0  18     1861.41     1917.84    760.23 o 
 -22   0  18    33512.15    39134.39   2349.79 o 
 -20   0  18   123488.22   122630.55   4198.16 o 
 -18   0  18    27443.99    25860.52   1364.41 o 
 -16   0  18     6870.14     7453.66   1304.48 o 
 -14   0  18     8766.78     9916.81    874.49 o 
 -12   0  18     3317.34     2626.24    915.73 o 
 -10   0  18     6407.08     6659.02    784.61 o 
  -8   0  18    96121.85    99904.66   7870.07 o 
  -6   0  18   188103.19   203734.27   7464.04 o 
  -4   0  18    34764.09    37622.77   1726.94 o 
  -2   0  18    10547.20    11525.35    929.13 o 
   0   0  18    25290.83    26526.42   1390.70 o 
   2   0  18        8.15      391.56    450.58 o 
   4   0  18     1470.04     2376.02    571.58 o 
   6   0  18    61858.12    63215.53   3343.27 o 
   8   0  18    43105.39    44455.98   3127.30 o 
 -25   1  18     1146.52     1278.56    488.69 o 
 -23   1  18     2590.53     3348.08    924.37 o 
 -21   1  18    76390.55    79709.77   2358.65 o 
 -19   1  18    73014.75    75768.78   2017.86 o 
 -17   1  18     8490.94     7609.16    554.49 o 
 -15   1  18     6640.14     6630.58    620.46 o 
 -13   1  18      845.09     1020.34    386.55 o 
 -11   1  18     2986.56     3078.47    416.23 o 
  -9   1  18    11758.33    12041.28    708.25 o 
  -7   1  18   141777.95   149234.34   3548.16 o 
  -5   1  18    86186.48    89256.35   2428.67 o 
  -3   1  18       26.71     -147.57    301.69 o 
  -1   1  18    17408.89    17918.95    806.86 o 
   1   1  18     2544.56     2617.93    403.39 o 
   3   1  18      240.59      328.67    340.32 o 
   5   1  18    34503.97    36173.89   3480.52 o 
   7   1  18    61940.65    63013.16   2113.00 o 
   9   1  18    14470.55    16174.83    967.95 o 
 -24   2  18     5450.93     5633.96    653.54 o 
 -22   2  18    12332.51    13330.26    793.67 o 
 -20   2  18    32030.17    31828.62   1238.95 o 
 -18   2  18    19239.05    20102.66   1158.64 o 
 -16   2  18     9226.19     9492.21    825.46 o 
 -14   2  18      629.80      710.05    354.61 o 
 -12   2  18       60.88      214.52    318.70 o 
 -10   2  18     6511.68     5747.01    496.95 o 
  -8   2  18    18389.39    20452.55   1129.11 o 
  -6   2  18    27957.63    30931.19   1098.72 o 
  -4   2  18    11190.29    12957.46    770.60 o 
  -2   2  18       20.50     -113.28    314.56 o 
   0   2  18     3633.86     3968.40    459.12 o 
   2   2  18     6346.62     5807.32    627.95 o 
   4   2  18    15476.86    15714.08    947.53 o 
   6   2  18    34994.27    34858.58   1850.81 o 
   8   2  18    24136.52    25169.67   1197.71 o 
 -23   3  18    19958.71    20400.93   1200.47 o 
 -21   3  18     2680.27     2378.03    456.16 o 
 -19   3  18      870.95      807.32    391.98 o 
 -17   3  18     5968.96     6725.65    522.19 o 
 -15   3  18    26993.12    27302.06   1815.52 o 
 -13   3  18      989.07      739.18    551.14 o 
 -11   3  18    29854.96    31427.22   1708.29 o 
  -9   3  18    20328.15    20903.50   1089.81 o 
  -7   3  18      853.23      805.36    347.55 o 
  -5   3  18      313.80      369.13    340.77 o 
  -3   3  18    12045.95    11019.67    678.01 o 
  -1   3  18    11198.17    11075.00    830.94 o 
   1   3  18     4400.75     3896.18    645.49 o 
   3   3  18    22688.98    22103.18   1122.55 o 
   5   3  18    16957.13    16654.04    998.33 o 
   7   3  18        1.18      276.52    509.07 o 
 -22   4  18      201.68       -9.60    375.69 o 
 -20   4  18    18393.01    18444.77    922.34 o 
 -18   4  18     2339.41     2062.96    437.21 o 
 -16   4  18    16675.50    16872.35    776.20 o 
 -14   4  18     8488.58     7882.90   1052.40 o 
 -12   4  18    19035.63    20147.14    852.56 o 
 -10   4  18    27207.22    27835.58   1017.53 o 
  -8   4  18     4171.99     3149.65    434.46 o 
  -6   4  18    17114.45    17777.51   1528.32 o 
  -4   4  18      469.14      270.89    424.28 o 
  -2   4  18    35284.05    33456.90   2147.81 o 
   0   4  18    13012.80    13470.30    923.45 o 
   2   4  18    11052.12    10855.63    854.36 o 
   4   4  18     2959.81     3609.81    830.48 o 
 -19   5  18    30553.21    30297.14   1203.45 o 
 -17   5  18      534.84      628.27    384.78 o 
 -15   5  18     9934.46     9385.16    616.31 o 
 -13   5  18      582.25      843.35    349.44 o 
 -11   5  18    16920.47    17809.66    807.83 o 
  -9   5  18      510.54      229.55    334.00 o 
  -7   5  18    44314.77    39088.53   2389.11 o 
  -5   5  18    21096.72    18236.32   2005.56 o 
  -3   5  18     6911.54     6403.73    927.02 o 
  -1   5  18    12593.57    11800.91   1616.79 o 
   1   5  18      860.95      -32.76    466.08 o 
 -14   6  18     1285.98     1409.83    376.68 o 
 -12   6  18       74.38      102.25    459.01 o 
 -10   6  18     2299.15     2130.06    526.06 o 
  -8   6  18    38779.09    38591.75   1596.75 o 
  -6   6  18    57541.36    55611.57   8440.24 o 
  -4   6  18    11413.10    10778.02   1147.63 o 
  -2   6  18      366.20      477.22    490.41 o 
 -23   1  19     8425.05     8544.49    800.16 o 
 -21   1  19      181.62      304.45    380.63 o 
 -19   1  19    20760.77    20132.29   1274.36 o 
 -17   1  19    14586.82    14654.25   1348.59 o 
 -15   1  19     1791.20     1214.96    396.82 o 
 -13   1  19    11314.05    10720.17    674.92 o 
 -11   1  19     3185.11     3985.41    718.11 o 
  -9   1  19      710.88      267.44    367.25 o 
  -7   1  19     8701.23     9172.46    810.50 o 
  -5   1  19    28159.44    30601.95   1548.68 o 
  -3   1  19    16452.19    17190.54    803.85 o 
  -1   1  19      206.24      195.34    358.64 o 
   1   1  19     2219.01     1829.69    398.78 o 
   3   1  19      197.48      233.29    436.41 o 
   5   1  19      577.24      418.64    455.93 o 
 -22   2  19     5424.34     5722.21    729.73 o 
 -20   2  19    29210.15    30056.31   1515.26 o 
 -18   2  19   102375.54   106628.94   2692.92 o 
 -16   2  19    20556.41    18810.98   1184.58 o 
 -14   2  19    18902.67    20474.54   1119.74 o 
 -12   2  19    24553.90    24333.90    970.27 o 
 -10   2  19     1526.61      612.29    539.34 o 
  -8   2  19      329.39      497.75    357.99 o 
  -6   2  19    55205.04    58400.37   1688.50 o 
  -4   2  19    54903.06    57899.02   1671.17 o 
  -2   2  19       37.26      -13.21    352.49 o 
   0   2  19     9488.01     9061.70    626.36 o 
   2   2  19     2145.18     1548.55    514.53 o 
   4   2  19     1064.87      531.29    450.04 o 
 -21   3  19    14089.76    14684.80    867.30 o 
 -19   3  19    96426.07   101110.66   2905.44 o 
 -17   3  19    91068.97    95351.55   3668.45 o 
 -15   3  19     2016.57     2025.70    415.74 o 
 -13   3  19     8804.35     8249.32    780.33 o 
 -11   3  19     1133.60     1469.62    378.14 o 
  -9   3  19       13.98        0.06    339.50 o 
  -7   3  19    20236.96    21072.28    914.75 o 
  -5   3  19    57034.11    57352.73   1687.65 o 
  -3   3  19    27993.88    27855.77   1057.77 o 
  -1   3  19     4701.46     3924.43    585.55 o 
   1   3  19    10493.91     9421.80    802.52 o 
   3   3  19     2481.92     2913.94    578.99 o 
 -18   4  19    47176.19    48093.24   1659.15 o 
 -16   4  19    17708.65    17452.20    828.33 o 
 -14   4  19     2007.70     1277.65    384.47 o 
 -12   4  19      612.28      314.56    354.28 o 
 -10   4  19     9791.62    10944.75   1334.21 o 
  -8   4  19    22784.63    21971.80   1005.02 o 
  -6   4  19    30122.63    31303.12   1218.27 o 
  -4   4  19    22697.87    23490.18   2470.15 o 
  -2   4  19     9785.97    10670.35    846.07 o 
   0   4  19      453.42      264.71    462.46 o 
 -15   5  19    13683.67    14268.16    754.97 o 
 -13   5  19     3479.48     3746.60    476.92 o 
 -11   5  19    12624.11    12214.99    805.51 o 
  -9   5  19    32615.30    32965.44   2028.25 o 
  -7   5  19    33386.05    33262.72   1540.04 o 
  -5   5  19    11563.68    11037.24   1457.15 o 
  -3   5  19    12460.15    11979.29   1676.49 o 
 -20   0  20     5926.58     6070.60   1053.95 o 
 -18   0  20    81396.48    82356.93   3151.74 o 
 -16   0  20    52844.45    50347.73   3455.58 o 
 -14   0  20      164.49      203.02    533.82 o 
 -12   0  20     5821.22     5598.43    771.65 o 
 -10   0  20       20.90     -441.97    481.26 o 
  -8   0  20      424.48      738.82    542.73 o 
  -6   0  20    64714.90    69492.49   2755.68 o 
  -4   0  20   124908.38   133573.98   4597.24 o 
  -2   0  20    20254.81    20834.75   1281.09 o 
   0   0  20     7647.50     8857.06    929.88 o 
 -19   1  20    35599.90    34123.11   1453.23 o 
 -17   1  20    83328.27    87937.17   2347.51 o 
 -15   1  20    18855.51    20736.46   1477.23 o 
 -13   1  20     4841.43     4860.73    619.44 o 
 -11   1  20     1886.66     1614.78    423.01 o 
  -9   1  20      521.96      481.52    366.18 o 
  -7   1  20    12137.02    12246.20    735.53 o 
  -5   1  20    90202.16    95409.09   2466.80 o 
  -3   1  20    67507.66    69585.41   2017.52 o 
  -1   1  20       87.09      430.78    372.96 o 
   1   1  20     8647.20     8741.39    642.90 o 
 -18   2  20    22124.85    23345.02    979.88 o 
 -16   2  20    28341.21    30285.29   1471.37 o 
 -14   2  20     7745.52     8079.42    625.63 o 
 -12   2  20       10.32      174.44    370.25 o 
 -10   2  20      374.74       77.28    368.82 o 
  -8   2  20     3365.23     3421.42    688.42 o 
  -6   2  20    19035.84    20139.71   1119.74 o 
  -4   2  20    27694.21    29239.74   1101.10 o 
  -2   2  20     3509.03     3975.88    479.08 o 
   0   2  20       50.18     -167.37    445.89 o 
 -17   3  20       72.09     -169.75    363.12 o 
 -15   3  20     1580.06     1226.62    406.12 o 
 -13   3  20    11795.51    11925.53    744.08 o 
 -11   3  20     1762.89     2470.72    441.99 o 
  -9   3  20    14237.59    14002.29   1081.57 o 
  -7   3  20    15570.35    16419.04    841.94 o 
  -5   3  20      553.99      161.15    388.46 o 
  -3   3  20      616.76      588.19    457.44 o 
 -10   4  20     5235.16     5740.31    650.89 o 
  -8   4  20    12101.96     9671.41    831.47 o 
 -13   1  21       53.35     -167.93    369.97 o 
 -11   1  21     3925.36     3648.38    507.32 o 
  -9   1  21      133.46      482.27    407.87 o 
  -7   1  21      553.30     1121.81    426.29 o 
                                                 
